# Supplementary material for: 5-Cyclo­pentyl-2-methyl-3-phenyl­sulfonyl-1-benzofuran
Source: Acta Crystallogr Sect E Struct Rep Online. 2011 Aug 2;67(Pt 9):o2223. doi: 10.1107/S160053681103042X (PMC3200710; doi:10.1107/S160053681103042X)
Supplement: Supplementary file 1 [file e-67-o2223-sup1.cif]

##############################################################################
#                                                                            #
# This CIF contains the data in a paper accepted for publication in          #
# Acta Crystallographica Section E. It conforms to the requirements of       #
# Notes for Authors for Acta Crystallographica Section E, and has been       #
# peer reviewed under the auspices of the IUCr Commission on Journals.       #
#                                                                            #
# Full details of the Crystallographic Information File format               #
# are given in the paper "The Crystallographic Information File (CIF):       #
# a New Standard Archive File for Crystallography" by S. R. Hall, F. H.      #
# Allen and I. D. Brown [Acta Cryst. (1991), A47, 655-685].                  #
#                                                                            #
# The current version of the core CIF dictionary is obtainable from          #
# ftp://ftp.iucr.org/pub/cif_core.dic.                                       #
#                                                                            #
# Software is freely available for graphical display of the structure(s)     #
# in this CIF. For information consult the CIF software page                 #
# http://www.iucr.org/resources/cif/software.                                #
#                                                                            #
# This file may be used for bona fide research purposes within the           #
# scientific community so long as proper attribution is given to the journal # 
# article from which it was obtained.                                        #
#                                                                            #
##############################################################################
data_global
_audit_creation_method     'form.cif (version 2.0)'
_journal_data_validation_number     ?
_journal_date_recd_electronic     2011-07-26
_journal_date_accepted     2011-07-28
_journal_name_full     'Acta Crystallographica, Section E'
_journal_year     2011
_journal_volume     67
_journal_issue      9
_journal_page_first     o2223
_journal_page_last     o2223
_journal_paper_category     QO
_journal_coeditor_code     ZL2391
_publ_contact_author_name     'Prof. Uk Lee'
_publ_contact_author_address
;
 Department of Chemistry, Pukyong National University, 599-1 Daeyeon 3-dong
 Nam-gu, Busan 608-737, Republic of Korea
;
_publ_contact_author_email     'uklee@pknu.ac.kr'
_publ_contact_author_fax     '+82-51-629-5583'
_publ_contact_author_phone     '+82-51-629-5596'
_publ_section_title
;
5-Cyclopentyl-2-methyl-3-phenylsulfonyl-1-benzofuran
;
loop_
    _publ_author_name
    _publ_author_address
    'Seo, Pil Ja'
;
 Department of Chemistry, Dongeui University, San 24 Kaya-dong Busanjin-gu,
 Busan 614-714, Republic of Korea
;
    'Choi, Hong Dae'
;
 Department of Chemistry, Dongeui University, San 24 Kaya-dong Busanjin-gu,
 Busan 614-714, Republic of Korea
;
    'Son, Byeng Wha'
;
 Department of Chemistry, Pukyong National University, 599-1 Daeyeon 3-dong
 Nam-gu, Busan 608-737, Republic of Korea
;
    'Lee, Uk'
;
 Department of Chemistry, Pukyong National University, 599-1 Daeyeon 3-dong
 Nam-gu, Busan 608-737, Republic of Korea
;
data_I
_chemical_name_systematic
;
5-Cyclopentyl-2-methyl-3-phenylsulfonyl-1-benzofuran
;
_chemical_name_common     ?
_chemical_formula_moiety     'C20 H20 O3 S'
_chemical_formula_sum     'C20 H20 O3 S'
_chemical_formula_iupac     'C20 H20 O3 S'
_chemical_formula_weight     340.42
_chemical_melting_point     ?
_symmetry_cell_setting     monoclinic
_symmetry_space_group_name_H-M     'P 21/c'
_symmetry_space_group_name_Hall     '-P 2ybc'
loop_
    _symmetry_equiv_pos_as_xyz
    'x, y, z'
    '-x, y+1/2, -z+1/2'
    '-x, -y, -z'
    'x, -y-1/2, z-1/2'
_cell_length_a     6.2999(9)
_cell_length_b     15.001(2)
_cell_length_c     17.743(2)
_cell_angle_alpha     90.00
_cell_angle_beta     92.011(3)
_cell_angle_gamma     90.00
_cell_volume     1675.8(4)
_cell_formula_units_Z     4
_cell_measurement_reflns_used     3720
_cell_measurement_theta_min     2.30
_cell_measurement_theta_max     25.87
_cell_measurement_temperature     173(2)
_exptl_crystal_description     'block'
_exptl_crystal_colour     'colourless'
_exptl_crystal_size_max     0.27
_exptl_crystal_size_mid     0.10
_exptl_crystal_size_min     0.08
_exptl_crystal_density_diffrn     1.349
_exptl_crystal_density_meas     ?
_exptl_crystal_density_method     'not measured'
_exptl_crystal_F_000     720
_exptl_absorpt_coefficient_mu     0.208
_exptl_absorpt_correction_type     multi-scan
_exptl_absorpt_process_details     '(SADABS; Bruker, 2009)'
_exptl_absorpt_correction_T_min     0.9459
_exptl_absorpt_correction_T_max     0.9829
_exptl_special_details
;
;
_diffrn_ambient_temperature     173(2)
_diffrn_radiation_type     MoK\a
_diffrn_radiation_wavelength     0.71073
_diffrn_radiation_source     'rotating anode'
_diffrn_radiation_monochromator     'graphite multilayer'
_diffrn_measurement_device_type     'Bruker SMART APEXII CCD'
_diffrn_measurement_method     '\f and \w'
_diffrn_detector_area_resol_mean     10.0
_diffrn_reflns_number     15497
_diffrn_reflns_av_R_equivalents     0.0650
_diffrn_reflns_av_sigmaI/netI     0.0548
_diffrn_reflns_theta_min     1.78
_diffrn_reflns_theta_max     27.00
_diffrn_reflns_theta_full     27.00
_diffrn_measured_fraction_theta_max     0.991
_diffrn_measured_fraction_theta_full     0.991
_diffrn_reflns_limit_h_min     -8
_diffrn_reflns_limit_h_max     8
_diffrn_reflns_limit_k_min     -18
_diffrn_reflns_limit_k_max     19
_diffrn_reflns_limit_l_min     -22
_diffrn_reflns_limit_l_max     22
_diffrn_standards_number     0
_diffrn_standards_interval_time     ?
_diffrn_standards_decay_%     ?
_refine_special_details
;
 Refinement of F^2^ against ALL reflections.  The weighted R-factor wR and
 goodness of fit S are based on F^2^, conventional R-factors R are based
 on F, with F set to zero for negative F^2^. The threshold expression of
 F^2^ > 2sigma(F^2^) is used only for calculating R-factors(gt) etc. and is
 not relevant to the choice of reflections for refinement.  R-factors based
 on F^2^ are statistically about twice as large as those based on F, and R-
 factors based on ALL data will be even larger.
;
_reflns_number_total     3616
_reflns_number_gt     2869
_reflns_threshold_expression     I>2\s(I)
_refine_ls_structure_factor_coef     Fsqd
_refine_ls_matrix_type     full
_refine_ls_R_factor_all     0.0659
_refine_ls_R_factor_gt     0.0518
_refine_ls_wR_factor_gt     0.1208
_refine_ls_wR_factor_ref     0.1298
_refine_ls_goodness_of_fit_ref     1.036
_refine_ls_restrained_S_all     1.036
_refine_ls_number_reflns     3616
_refine_ls_number_parameters     218
_refine_ls_number_restraints     0
_refine_ls_hydrogen_treatment     constr
_refine_ls_weighting_scheme     calc
_refine_ls_weighting_details
         'calc w=1/[\s^2^(Fo^2^)+(0.0491P)^2^+0.8019P] where P=(Fo^2^+2Fc^2^)/3'
_atom_sites_solution_hydrogens     difmap
_atom_sites_solution_primary     direct
_atom_sites_solution_secondary     difmap
_refine_ls_shift/su_max     0.000
_refine_ls_shift/su_mean     0.000
_refine_diff_density_max     0.441
_refine_diff_density_min     -0.371
_refine_ls_extinction_method     none
_refine_ls_extinction_coef     ?
loop_
    _atom_type_symbol
    _atom_type_description
    _atom_type_scat_dispersion_real
    _atom_type_scat_dispersion_imag
    _atom_type_scat_source
    'C' 'C' 0.0033 0.0016
                         'International Tables Vol C Tables 4.2.6.8 and 6.1.1.4'
    'H' 'H' 0.0000 0.0000
                         'International Tables Vol C Tables 4.2.6.8 and 6.1.1.4'
    'O' 'O' 0.0106 0.0060
                         'International Tables Vol C Tables 4.2.6.8 and 6.1.1.4'
    'S' 'S' 0.1246 0.1234
                         'International Tables Vol C Tables 4.2.6.8 and 6.1.1.4'
_computing_data_collection     '<i>APEX2</i> (Bruker, 2009)'
_computing_cell_refinement     '<i>SAINT</i> (Bruker, 2009)'
_computing_data_reduction     '<i>SAINT</i> (Bruker, 2009)'
_computing_structure_solution     '<i>SHELXS97</i> (Sheldrick, 2008)'
_computing_structure_refinement     '<i>SHELXL97</i> (Sheldrick, 2008)'
_computing_molecular_graphics
        '<i>ORTEP-3</i> (Farrugia, 1997) and <i>DIAMOND</i> (Brandenburg, 1998)'
_computing_publication_material     '<i>SHELXL97</i> (Sheldrick, 2008)'
loop_
    _atom_site_type_symbol
    _atom_site_label
    _atom_site_fract_x
    _atom_site_fract_y
    _atom_site_fract_z
    _atom_site_U_iso_or_equiv
    _atom_site_adp_type
    _atom_site_calc_flag
    _atom_site_refinement_flags
    _atom_site_occupancy
    _atom_site_symmetry_multiplicity
    _atom_site_disorder_assembly
    _atom_site_disorder_group
    S S1 0.49451(8) 0.34441(4) 0.69600(3) 0.03570(17) Uani d . 1 2 . .
    O O1 0.2815(2) 0.42140(10) 0.49705(9) 0.0416(4) Uani d . 1 2 . .
    O O2 0.7200(2) 0.33502(12) 0.70766(9) 0.0469(4) Uani d . 1 2 . .
    O O3 0.3805(3) 0.40440(11) 0.74236(9) 0.0502(4) Uani d . 1 2 . .
    C C1 0.4473(3) 0.37248(14) 0.60261(12) 0.0337(5) Uani d . 1 2 . .
    C C2 0.5648(3) 0.33976(13) 0.53954(11) 0.0311(4) Uani d . 1 2 . .
    C C3 0.7450(3) 0.28710(13) 0.53044(11) 0.0304(4) Uani d . 1 2 . .
    H H3 0.8255 0.2661 0.5731 0.036 Uiso calc R 1 2 . .
    C C4 0.8043(3) 0.26593(13) 0.45818(11) 0.0312(4) Uani d . 1 2 . .
    C C5 0.6835(3) 0.29847(15) 0.39625(12) 0.0391(5) Uani d . 1 2 . .
    H H5 0.7246 0.2829 0.3469 0.047 Uiso calc R 1 2 . .
    C C6 0.5081(4) 0.35192(16) 0.40378(13) 0.0417(5) Uani d . 1 2 . .
    H H6 0.4289 0.3742 0.3613 0.050 Uiso calc R 1 2 . .
    C C7 0.4540(3) 0.37123(14) 0.47631(12) 0.0349(5) Uani d . 1 2 . .
    C C8 0.2785(3) 0.42026(14) 0.57351(13) 0.0380(5) Uani d . 1 2 . .
    C C9 0.9944(3) 0.20828(14) 0.44394(11) 0.0341(5) Uani d . 1 2 . .
    H H9 1.0897 0.2426 0.4106 0.041 Uiso calc R 1 2 . .
    C C10 1.1282(3) 0.17647(15) 0.51169(13) 0.0399(5) Uani d . 1 2 . .
    H H10A 1.0380 0.1504 0.5506 0.048 Uiso calc R 1 2 . .
    H H10B 1.2124 0.2260 0.5343 0.048 Uiso calc R 1 2 . .
    C C11 1.2724(4) 0.10590(17) 0.47845(15) 0.0503(6) Uani d . 1 2 . .
    H H11A 1.3148 0.0610 0.5170 0.060 Uiso calc R 1 2 . .
    H H11B 1.4021 0.1336 0.4589 0.060 Uiso calc R 1 2 . .
    C C12 1.1391(4) 0.06297(18) 0.41446(14) 0.0551(7) Uani d . 1 2 . .
    H H12A 1.2193 0.0619 0.3675 0.066 Uiso calc R 1 2 . .
    H H12B 1.1012 0.0010 0.4277 0.066 Uiso calc R 1 2 . .
    C C13 0.9395(4) 0.11989(16) 0.40397(13) 0.0463(6) Uani d . 1 2 . .
    H H13A 0.8167 0.0908 0.4272 0.056 Uiso calc R 1 2 . .
    H H13B 0.9051 0.1299 0.3498 0.056 Uiso calc R 1 2 . .
    C C14 0.1001(4) 0.46840(16) 0.60728(15) 0.0508(6) Uani d . 1 2 . .
    H H14A 0.1019 0.5309 0.5914 0.076 Uiso calc R 1 2 . .
    H H14B 0.1147 0.4652 0.6624 0.076 Uiso calc R 1 2 . .
    H H14C -0.0346 0.4410 0.5905 0.076 Uiso calc R 1 2 . .
    C C15 0.3793(3) 0.23799(14) 0.70462(11) 0.0306(4) Uani d . 1 2 . .
    C C16 0.4923(4) 0.16333(15) 0.68364(12) 0.0397(5) Uani d . 1 2 . .
    H H16 0.6306 0.1693 0.6645 0.048 Uiso calc R 1 2 . .
    C C17 0.4017(4) 0.08023(16) 0.69086(13) 0.0484(6) Uani d . 1 2 . .
    H H17 0.4779 0.0285 0.6769 0.058 Uiso calc R 1 2 . .
    C C18 0.2011(4) 0.07225(16) 0.71818(13) 0.0475(6) Uani d . 1 2 . .
    H H18 0.1400 0.0148 0.7235 0.057 Uiso calc R 1 2 . .
    C C19 0.0885(4) 0.14626(16) 0.73774(13) 0.0438(5) Uani d . 1 2 . .
    H H19 -0.0504 0.1399 0.7562 0.053 Uiso calc R 1 2 . .
    C C20 0.1760(3) 0.23023(15) 0.73080(12) 0.0378(5) Uani d . 1 2 . .
    H H20 0.0977 0.2818 0.7438 0.045 Uiso calc R 1 2 . .
loop_
    _atom_site_aniso_label
    _atom_site_aniso_U_11
    _atom_site_aniso_U_22
    _atom_site_aniso_U_33
    _atom_site_aniso_U_12
    _atom_site_aniso_U_13
    _atom_site_aniso_U_23
    S1 0.0368(3) 0.0405(3) 0.0297(3) -0.0009(2) -0.0001(2) -0.0102(2)
    O1 0.0392(8) 0.0379(9) 0.0475(10) 0.0027(6) -0.0034(7) 0.0097(7)
    O2 0.0366(8) 0.0688(12) 0.0350(9) -0.0052(7) -0.0044(6) -0.0048(8)
    O3 0.0600(10) 0.0460(10) 0.0449(10) -0.0011(8) 0.0077(8) -0.0213(8)
    C1 0.0347(10) 0.0302(10) 0.0361(12) -0.0023(8) 0.0001(9) -0.0050(9)
    C2 0.0348(10) 0.0296(10) 0.0288(11) -0.0066(8) -0.0008(8) -0.0004(8)
    C3 0.0339(10) 0.0318(11) 0.0253(10) -0.0038(8) -0.0027(8) 0.0015(8)
    C4 0.0347(10) 0.0326(11) 0.0262(11) -0.0109(8) 0.0002(8) 0.0023(8)
    C5 0.0450(12) 0.0464(13) 0.0260(11) -0.0102(10) 0.0021(9) 0.0043(9)
    C6 0.0433(12) 0.0494(14) 0.0318(12) -0.0079(10) -0.0067(9) 0.0155(10)
    C7 0.0335(10) 0.0320(11) 0.0390(12) -0.0040(8) -0.0031(9) 0.0077(9)
    C8 0.0380(11) 0.0294(11) 0.0465(14) -0.0032(8) -0.0009(9) -0.0003(9)
    C9 0.0387(11) 0.0360(11) 0.0280(11) -0.0076(9) 0.0071(9) 0.0003(9)
    C10 0.0380(11) 0.0415(13) 0.0402(13) -0.0051(9) -0.0004(9) -0.0068(10)
    C11 0.0436(13) 0.0509(15) 0.0569(16) 0.0045(11) 0.0083(11) -0.0020(12)
    C12 0.0709(17) 0.0497(15) 0.0459(15) 0.0079(12) 0.0178(13) -0.0066(12)
    C13 0.0574(14) 0.0453(14) 0.0360(13) -0.0031(11) -0.0001(11) -0.0090(10)
    C14 0.0413(12) 0.0395(13) 0.0715(18) 0.0065(10) 0.0017(12) -0.0011(12)
    C15 0.0343(10) 0.0370(11) 0.0201(10) 0.0053(8) -0.0036(8) -0.0044(8)
    C16 0.0434(12) 0.0450(13) 0.0310(12) 0.0156(10) 0.0062(9) 0.0021(9)
    C17 0.0731(16) 0.0380(13) 0.0345(13) 0.0196(11) 0.0065(11) 0.0013(10)
    C18 0.0697(16) 0.0392(13) 0.0332(13) -0.0023(11) -0.0015(11) -0.0002(10)
    C19 0.0406(12) 0.0512(14) 0.0393(13) -0.0034(10) -0.0004(10) -0.0015(10)
    C20 0.0360(11) 0.0413(12) 0.0361(12) 0.0076(9) 0.0005(9) -0.0070(9)
_geom_special_details
;
 All esds (except the esd in the dihedral angle between two l.s. planes)
 are estimated using the full covariance matrix.  The cell esds are taken
 into account individually in the estimation of esds in distances, angles
 and torsion angles; correlations between esds in cell parameters are only
 used when they are defined by crystal symmetry.  An approximate (isotropic)
 treatment of cell esds is used for estimating esds involving l.s. planes.
;
loop_
    _geom_bond_atom_site_label_1
    _geom_bond_atom_site_label_2
    _geom_bond_site_symmetry_2
    _geom_bond_distance
    _geom_bond_publ_flag
    S1 O3 . 1.4295(15) ?
    S1 O2 . 1.4351(16) ?
    S1 C1 . 1.725(2) ?
    S1 C15 . 1.763(2) ?
    O1 C8 . 1.358(3) ?
    O1 C7 . 1.382(3) ?
    C1 C8 . 1.368(3) ?
    C1 C2 . 1.449(3) ?
    C2 C7 . 1.383(3) ?
    C2 C3 . 1.397(3) ?
    C3 C4 . 1.385(3) ?
    C3 H3 . 0.9500 ?
    C4 C5 . 1.402(3) ?
    C4 C9 . 1.506(3) ?
    C5 C6 . 1.376(3) ?
    C5 H5 . 0.9500 ?
    C6 C7 . 1.374(3) ?
    C6 H6 . 0.9500 ?
    C8 C14 . 1.481(3) ?
    C9 C10 . 1.520(3) ?
    C9 C13 . 1.537(3) ?
    C9 H9 . 1.0000 ?
    C10 C11 . 1.527(3) ?
    C10 H10A . 0.9900 ?
    C10 H10B . 0.9900 ?
    C11 C12 . 1.530(4) ?
    C11 H11A . 0.9900 ?
    C11 H11B . 0.9900 ?
    C12 C13 . 1.526(3) ?
    C12 H12A . 0.9900 ?
    C12 H12B . 0.9900 ?
    C13 H13A . 0.9900 ?
    C13 H13B . 0.9900 ?
    C14 H14A . 0.9800 ?
    C14 H14B . 0.9800 ?
    C14 H14C . 0.9800 ?
    C15 C20 . 1.383(3) ?
    C15 C16 . 1.385(3) ?
    C16 C17 . 1.379(3) ?
    C16 H16 . 0.9500 ?
    C17 C18 . 1.374(4) ?
    C17 H17 . 0.9500 ?
    C18 C19 . 1.369(3) ?
    C18 H18 . 0.9500 ?
    C19 C20 . 1.382(3) ?
    C19 H19 . 0.9500 ?
    C20 H20 . 0.9500 ?
loop_
    _geom_angle_atom_site_label_1
    _geom_angle_atom_site_label_2
    _geom_angle_atom_site_label_3
    _geom_angle_site_symmetry_1
    _geom_angle_site_symmetry_3
    _geom_angle
    _geom_angle_publ_flag
    O3 S1 O2 . . 119.56(10) ?
    O3 S1 C1 . . 109.02(10) ?
    O2 S1 C1 . . 107.38(10) ?
    O3 S1 C15 . . 107.67(10) ?
    O2 S1 C15 . . 107.89(10) ?
    C1 S1 C15 . . 104.29(10) ?
    C8 O1 C7 . . 107.31(16) ?
    C8 C1 C2 . . 107.29(19) ?
    C8 C1 S1 . . 126.56(17) ?
    C2 C1 S1 . . 125.71(16) ?
    C7 C2 C3 . . 119.22(19) ?
    C7 C2 C1 . . 104.71(18) ?
    C3 C2 C1 . . 136.06(19) ?
    C4 C3 C2 . . 118.90(19) ?
    C4 C3 H3 . . 120.5 ?
    C2 C3 H3 . . 120.5 ?
    C3 C4 C5 . . 119.3(2) ?
    C3 C4 C9 . . 121.93(18) ?
    C5 C4 C9 . . 118.78(18) ?
    C6 C5 C4 . . 122.9(2) ?
    C6 C5 H5 . . 118.6 ?
    C4 C5 H5 . . 118.6 ?
    C7 C6 C5 . . 116.1(2) ?
    C7 C6 H6 . . 121.9 ?
    C5 C6 H6 . . 121.9 ?
    C6 C7 O1 . . 126.0(2) ?
    C6 C7 C2 . . 123.6(2) ?
    O1 C7 C2 . . 110.42(18) ?
    O1 C8 C1 . . 110.25(19) ?
    O1 C8 C14 . . 115.8(2) ?
    C1 C8 C14 . . 133.9(2) ?
    C4 C9 C10 . . 118.02(17) ?
    C4 C9 C13 . . 113.90(17) ?
    C10 C9 C13 . . 101.75(18) ?
    C4 C9 H9 . . 107.5 ?
    C10 C9 H9 . . 107.5 ?
    C13 C9 H9 . . 107.5 ?
    C9 C10 C11 . . 103.48(18) ?
    C9 C10 H10A . . 111.1 ?
    C11 C10 H10A . . 111.1 ?
    C9 C10 H10B . . 111.1 ?
    C11 C10 H10B . . 111.1 ?
    H10A C10 H10B . . 109.0 ?
    C10 C11 C12 . . 105.06(19) ?
    C10 C11 H11A . . 110.7 ?
    C12 C11 H11A . . 110.7 ?
    C10 C11 H11B . . 110.7 ?
    C12 C11 H11B . . 110.7 ?
    H11A C11 H11B . . 108.8 ?
    C13 C12 C11 . . 106.46(19) ?
    C13 C12 H12A . . 110.4 ?
    C11 C12 H12A . . 110.4 ?
    C13 C12 H12B . . 110.4 ?
    C11 C12 H12B . . 110.4 ?
    H12A C12 H12B . . 108.6 ?
    C12 C13 C9 . . 104.8(2) ?
    C12 C13 H13A . . 110.8 ?
    C9 C13 H13A . . 110.8 ?
    C12 C13 H13B . . 110.8 ?
    C9 C13 H13B . . 110.8 ?
    H13A C13 H13B . . 108.9 ?
    C8 C14 H14A . . 109.5 ?
    C8 C14 H14B . . 109.5 ?
    H14A C14 H14B . . 109.5 ?
    C8 C14 H14C . . 109.5 ?
    H14A C14 H14C . . 109.5 ?
    H14B C14 H14C . . 109.5 ?
    C20 C15 C16 . . 120.9(2) ?
    C20 C15 S1 . . 119.64(16) ?
    C16 C15 S1 . . 119.45(16) ?
    C17 C16 C15 . . 119.2(2) ?
    C17 C16 H16 . . 120.4 ?
    C15 C16 H16 . . 120.4 ?
    C18 C17 C16 . . 120.0(2) ?
    C18 C17 H17 . . 120.0 ?
    C16 C17 H17 . . 120.0 ?
    C19 C18 C17 . . 120.6(2) ?
    C19 C18 H18 . . 119.7 ?
    C17 C18 H18 . . 119.7 ?
    C18 C19 C20 . . 120.3(2) ?
    C18 C19 H19 . . 119.8 ?
    C20 C19 H19 . . 119.8 ?
    C19 C20 C15 . . 118.9(2) ?
    C19 C20 H20 . . 120.5 ?
    C15 C20 H20 . . 120.5 ?
loop_
    _geom_torsion_atom_site_label_1
    _geom_torsion_atom_site_label_2
    _geom_torsion_atom_site_label_3
    _geom_torsion_atom_site_label_4
    _geom_torsion_site_symmetry_1
    _geom_torsion_site_symmetry_2
    _geom_torsion_site_symmetry_3
    _geom_torsion_site_symmetry_4
    _geom_torsion
    _geom_torsion_publ_flag
    O3 S1 C1 C8 . . . . -21.6(2) ?
    O2 S1 C1 C8 . . . . -152.50(19) ?
    C15 S1 C1 C8 . . . . 93.2(2) ?
    O3 S1 C1 C2 . . . . 167.01(17) ?
    O2 S1 C1 C2 . . . . 36.1(2) ?
    C15 S1 C1 C2 . . . . -78.21(19) ?
    C8 C1 C2 C7 . . . . -0.1(2) ?
    S1 C1 C2 C7 . . . . 172.67(15) ?
    C8 C1 C2 C3 . . . . -178.6(2) ?
    S1 C1 C2 C3 . . . . -5.8(3) ?
    C7 C2 C3 C4 . . . . -1.7(3) ?
    C1 C2 C3 C4 . . . . 176.6(2) ?
    C2 C3 C4 C5 . . . . 0.6(3) ?
    C2 C3 C4 C9 . . . . -178.99(17) ?
    C3 C4 C5 C6 . . . . 0.8(3) ?
    C9 C4 C5 C6 . . . . -179.64(19) ?
    C4 C5 C6 C7 . . . . -0.9(3) ?
    C5 C6 C7 O1 . . . . -178.17(19) ?
    C5 C6 C7 C2 . . . . -0.3(3) ?
    C8 O1 C7 C6 . . . . 176.6(2) ?
    C8 O1 C7 C2 . . . . -1.5(2) ?
    C3 C2 C7 C6 . . . . 1.6(3) ?
    C1 C2 C7 C6 . . . . -177.2(2) ?
    C3 C2 C7 O1 . . . . 179.78(16) ?
    C1 C2 C7 O1 . . . . 1.0(2) ?
    C7 O1 C8 C1 . . . . 1.4(2) ?
    C7 O1 C8 C14 . . . . -178.18(18) ?
    C2 C1 C8 O1 . . . . -0.8(2) ?
    S1 C1 C8 O1 . . . . -173.51(15) ?
    C2 C1 C8 C14 . . . . 178.7(2) ?
    S1 C1 C8 C14 . . . . 6.0(4) ?
    C3 C4 C9 C10 . . . . -2.7(3) ?
    C5 C4 C9 C10 . . . . 177.77(18) ?
    C3 C4 C9 C13 . . . . 116.6(2) ?
    C5 C4 C9 C13 . . . . -63.0(2) ?
    C4 C9 C10 C11 . . . . 168.43(18) ?
    C13 C9 C10 C11 . . . . 43.0(2) ?
    C9 C10 C11 C12 . . . . -32.8(2) ?
    C10 C11 C12 C13 . . . . 9.5(3) ?
    C11 C12 C13 C9 . . . . 17.1(3) ?
    C4 C9 C13 C12 . . . . -165.15(18) ?
    C10 C9 C13 C12 . . . . -37.1(2) ?
    O3 S1 C15 C20 . . . . 19.5(2) ?
    O2 S1 C15 C20 . . . . 149.86(17) ?
    C1 S1 C15 C20 . . . . -96.18(18) ?
    O3 S1 C15 C16 . . . . -161.71(17) ?
    O2 S1 C15 C16 . . . . -31.40(19) ?
    C1 S1 C15 C16 . . . . 82.56(18) ?
    C20 C15 C16 C17 . . . . -1.6(3) ?
    S1 C15 C16 C17 . . . . 179.70(17) ?
    C15 C16 C17 C18 . . . . 0.4(3) ?
    C16 C17 C18 C19 . . . . 0.7(4) ?
    C17 C18 C19 C20 . . . . -0.5(4) ?
    C18 C19 C20 C15 . . . . -0.7(3) ?
    C16 C15 C20 C19 . . . . 1.7(3) ?
    S1 C15 C20 C19 . . . . -179.54(17) ?
loop_
    _geom_hbond_atom_site_label_D
    _geom_hbond_atom_site_label_H
    _geom_hbond_atom_site_label_A
    _geom_hbond_site_symmetry_A
    _geom_hbond_distance_DH
    _geom_hbond_distance_HA
    _geom_hbond_distance_DA
    _geom_hbond_angle_DHA
    C12 H12A O3 4_665 0.99 2.52 3.493(3) 166.0
    C17 H17 O3 2_646 0.95 2.49 3.183(3) 129.4
    C10 H10B Cg 1_655 0.99 2.68 3.604(3) 156.2
_iucr_refine_instructions_details
;
TITL 1110 IN P2(1)/C
CELL  0.71073  6.29990 15.00110 17.74280 90.00000 92.01100 90.00000
ZERR 4  0.00090  0.00210  0.00240  0.00000  0.00300  0.00000
LATT 1
SYMM -X, Y+ 0.50000, -Z+ 0.50000
SFAC C H O S
UNIT 80 80 12 4
TEMP -100
SIZE 0.083 0.099 0.27
L.S. 15
BOND
ACTA
CONF
BOND $H
FMAP 2
OMIT -3 54
PLAN 20
EQIV $1 1+x, 0.5-y, -0.5+z
EQIV $2 1-x, -0.5+y, 1.5-z
HTAB C12 O3_$1
HTAB C17 O3_$2
MPLA  6 C15 C16 C17 C18 C19 C20
MPLA 9 C1 C2 C3 C4 C5 C6 C7 O1 C8
MPLA 5  C9 C10 C11 C12 C13
WGHT    0.049100    0.801900
FVAR       0.19482
MOLE   1
S1    4    0.494509    0.344409    0.695998    11.00000    0.03681    0.04045 =
         0.02973   -0.01017   -0.00014   -0.00086
O1    3    0.281474    0.421402    0.497045    11.00000    0.03921    0.03785 =
         0.04753    0.00972   -0.00340    0.00268
O2    3    0.719973    0.335019    0.707663    11.00000    0.03662    0.06878 =
         0.03496   -0.00482   -0.00440   -0.00520
O3    3    0.380538    0.404401    0.742359    11.00000    0.06002    0.04595 =
         0.04492   -0.02127    0.00773   -0.00106
C1    1    0.447329    0.372481    0.602607    11.00000    0.03472    0.03023 =
         0.03612   -0.00501    0.00012   -0.00234
C2    1    0.564799    0.339760    0.539542    11.00000    0.03483    0.02960 =
         0.02880   -0.00036   -0.00077   -0.00659
C3    1    0.744984    0.287097    0.530435    11.00000    0.03389    0.03177 =
         0.02532    0.00153   -0.00266   -0.00382
AFIX  43
H3    2    0.825518    0.266150    0.573110    11.00000   -1.20000
AFIX   0
C4    1    0.804260    0.265935    0.458179    11.00000    0.03472    0.03265 =
         0.02622    0.00230    0.00022   -0.01090
C5    1    0.683484    0.298466    0.396249    11.00000    0.04499    0.04637 =
         0.02599    0.00426    0.00210   -0.01024
AFIX  43
H5    2    0.724565    0.282917    0.346946    11.00000   -1.20000
AFIX   0
C6    1    0.508072    0.351925    0.403782    11.00000    0.04325    0.04939 =
         0.03185    0.01547   -0.00668   -0.00787
AFIX  43
H6    2    0.428929    0.374201    0.361282    11.00000   -1.20000
AFIX   0
C7    1    0.453987    0.371228    0.476308    11.00000    0.03347    0.03197 =
         0.03901    0.00773   -0.00305   -0.00402
C8    1    0.278539    0.420258    0.573506    11.00000    0.03804    0.02943 =
         0.04648   -0.00032   -0.00087   -0.00323
C9    1    0.994404    0.208281    0.443944    11.00000    0.03874    0.03596 =
         0.02802    0.00027    0.00708   -0.00759
AFIX  13
H9    2    1.089721    0.242592    0.410621    11.00000   -1.20000
AFIX   0
C10   1    1.128188    0.176471    0.511690    11.00000    0.03798    0.04148 =
         0.04016   -0.00685   -0.00037   -0.00510
AFIX  23
H10A  2    1.037978    0.150399    0.550600    11.00000   -1.20000
H10B  2    1.212393    0.226013    0.534329    11.00000   -1.20000
AFIX   0
C11   1    1.272439    0.105903    0.478448    11.00000    0.04364    0.05093 =
         0.05688   -0.00196    0.00834    0.00452
AFIX  23
H11A  2    1.314761    0.061012    0.517019    11.00000   -1.20000
H11B  2    1.402058    0.133597    0.458861    11.00000   -1.20000
AFIX   0
C12   1    1.139148    0.062972    0.414459    11.00000    0.07087    0.04972 =
         0.04587   -0.00664    0.01779    0.00793
AFIX  23
H12A  2    1.219291    0.061870    0.367461    11.00000   -1.20000
H12B  2    1.101182    0.001032    0.427747    11.00000   -1.20000
AFIX   0
C13   1    0.939483    0.119893    0.403972    11.00000    0.05742    0.04525 =
         0.03604   -0.00896   -0.00010   -0.00315
AFIX  23
H13A  2    0.816745    0.090792    0.427162    11.00000   -1.20000
H13B  2    0.905073    0.129936    0.349764    11.00000   -1.20000
AFIX   0
C14   1    0.100073    0.468397    0.607282    11.00000    0.04129    0.03950 =
         0.07152   -0.00107    0.00170    0.00645
AFIX 137
H14A  2    0.101944    0.530940    0.591365    11.00000   -1.50000
H14B  2    0.114724    0.465155    0.662384    11.00000   -1.50000
H14C  2   -0.034579    0.440958    0.590453    11.00000   -1.50000
AFIX   0
C15   1    0.379277    0.237988    0.704620    11.00000    0.03427    0.03701 =
         0.02008   -0.00436   -0.00363    0.00527
C16   1    0.492344    0.163332    0.683637    11.00000    0.04339    0.04496 =
         0.03100    0.00212    0.00619    0.01556
AFIX  43
H16   2    0.630599    0.169299    0.664514    11.00000   -1.20000
AFIX   0
C17   1    0.401655    0.080233    0.690859    11.00000    0.07306    0.03803 =
         0.03446    0.00129    0.00652    0.01955
AFIX  43
H17   2    0.477868    0.028481    0.676944    11.00000   -1.20000
AFIX   0
C18   1    0.201077    0.072246    0.718178    11.00000    0.06974    0.03918 =
         0.03321   -0.00021   -0.00154   -0.00230
AFIX  43
H18   2    0.139970    0.014797    0.723537    11.00000   -1.20000
AFIX   0
C19   1    0.088523    0.146264    0.737736    11.00000    0.04061    0.05123 =
         0.03934   -0.00153   -0.00040   -0.00345
AFIX  43
H19   2   -0.050422    0.139888    0.756176    11.00000   -1.20000
AFIX   0
C20   1    0.175976    0.230230    0.730796    11.00000    0.03599    0.04134 =
         0.03606   -0.00699    0.00052    0.00757
AFIX  43
H20   2    0.097670    0.281776    0.743799    11.00000   -1.20000
HKLF 4
REM  1110 IN P2(1)/C
REM R1 =  0.0518 for   2869 Fo > 4sig(Fo)  and  0.0659 for all   3616 data
REM    218 parameters refined using      0 restraints
END
WGHT      0.0491      0.8004
REM Highest difference peak  0.441,  deepest hole -0.371,  1-sigma level  0.051
Q1    1   0.4763  0.3506  0.6447  11.00000  0.05    0.44
Q2    1   0.4637  0.3536  0.7565  11.00000  0.05    0.32
Q3    1   0.4291  0.2857  0.7001  11.00000  0.05    0.29
Q4    1   0.5282  0.3454  0.5791  11.00000  0.05    0.29
Q5    1   0.6026  0.2938  0.5344  11.00000  0.05    0.27
Q6    1   0.6819  0.3372  0.5379  11.00000  0.05    0.24
Q7    1   0.3576  0.3761  0.7010  11.00000  0.05    0.24
Q8    1   0.0069  0.4225  0.6377  11.00000  0.05    0.24
Q9    1   0.3342  0.3678  0.5956  11.00000  0.05    0.22
Q10   1   0.5011  0.3406  0.5072  11.00000  0.05    0.22
Q11   1   0.8705  0.2186  0.4505  11.00000  0.05    0.22
Q12   1   0.4964  0.4040  0.7299  11.00000  0.05    0.21
Q13   1   0.4054  0.3875  0.7996  11.00000  0.05    0.21
Q14   1   0.9833  0.1725  0.4089  11.00000  0.05    0.20
Q15   1   0.6392  0.3542  0.3992  11.00000  0.05    0.20
Q16   1   0.8084  0.2961  0.4882  11.00000  0.05    0.20
Q17   1   1.0746  0.1940  0.4746  11.00000  0.05    0.20
Q18   1   0.9559  0.1559  0.4492  11.00000  0.05    0.20
Q19   1   0.7161  0.2649  0.4288  11.00000  0.05    0.20
Q20   1   0.5436  0.2990  0.4015  11.00000  0.05    0.20
;
