# Supplementary material for: 5-Cyclo­pentyl-2-methyl-3-phenyl­sulfonyl-1-benzofuran
Source: Acta Crystallogr Sect E Struct Rep Online. 2011 Aug 2;67(Pt 9):o2223. doi: 10.1107/S160053681103042X (PMC3200710; doi:10.1107/S160053681103042X)
Supplement: Supplementary file 2 [file e-67-o2223-Isup2.hkl]

# 
# h,k,l, Fc-squared, Fo-squared, sigma(Fo-squared) and status flag 
# 
data_I
_shelx_title ' 1110 IN P2(1)/C' 
_shelx_refln_list_code          4 
_shelx_F_calc_maximum      157.49 
_exptl_crystal_F_000       720.00 
_reflns_d_resolution_high  0.7828 
 
loop_ 
 _symmetry_equiv_pos_as_xyz 
 'x, y, z' 
 '-x, y+1/2, -z+1/2' 
 '-x, -y, -z' 
 'x, -y-1/2, z-1/2' 
 
_cell_length_a     6.2999 
_cell_length_b    15.0011 
_cell_length_c    17.7428 
_cell_angle_alpha  90.000 
_cell_angle_beta   92.011 
_cell_angle_gamma  90.000 
 
_shelx_F_squared_multiplier     1.000 
 
loop_ 
 _refln_index_h 
 _refln_index_k 
 _refln_index_l 
 _refln_F_squared_calc 
 _refln_F_squared_meas 
 _refln_F_squared_sigma 
 _refln_observed_status 
   1   0   0     9007.85     9343.37    297.81 o 
   2   0   0      671.73      599.74     23.92 o 
   3   0   0     2411.20     2528.72    114.84 o 
   4   0   0     1657.58     1678.02     95.01 o 
   5   0   0     1387.30     1271.41     60.53 o 
   6   0   0       40.77       47.79      6.64 o 
   7   0   0        0.24        8.47      4.32 o 
   8   0   0       76.10       69.66     19.76 o 
   1   1   0     1613.55     1592.11     39.72 o 
   2   1   0        0.15        0.19      0.58 o 
   3   1   0     2413.97     2713.31     87.43 o 
   4   1   0      356.06      417.62     14.76 o 
   5   1   0       62.72       64.96      4.20 o 
   6   1   0       39.00       44.72      4.57 o 
   7   1   0        5.73        4.44      2.93 o 
   8   1   0        6.15        3.77      3.46 o 
   0   2   0     8685.43     9859.93    323.27 o 
   1   2   0      999.16      993.78     23.63 o 
   2   2   0      251.48      234.83      8.27 o 
   3   2   0      280.14      292.85     10.43 o 
   4   2   0      507.74      500.30     17.41 o 
   5   2   0       12.12        6.31      1.78 o 
   6   2   0      228.81      233.81     14.26 o 
   7   2   0       24.09       24.52      4.23 o 
   1   3   0    19538.51    20006.66    592.36 o 
   2   3   0     1630.44     1755.94     52.90 o 
   3   3   0      445.26      509.21     19.11 o 
   4   3   0        3.37        2.44      1.55 o 
   5   3   0      324.09      310.13     12.74 o 
   6   3   0      222.27      229.87     12.43 o 
   7   3   0        2.57       -0.26      2.80 o 
   0   4   0    16108.45    17579.35    826.26 o 
   1   4   0    12765.18    13471.77    462.96 o 
   2   4   0     5346.03     5668.63    169.03 o 
   3   4   0      401.05      394.19     13.86 o 
   4   4   0     1156.15     1162.94     38.54 o 
   5   4   0     1125.15     1103.00     44.45 o 
   6   4   0        0.57        1.82      2.52 o 
   7   4   0        1.13        0.69      2.99 o 
   1   5   0     3719.64     4004.20    138.79 o 
   2   5   0      140.24      145.77      5.38 o 
   3   5   0       79.14       77.49      4.00 o 
   4   5   0      194.00      196.88      8.73 o 
   5   5   0       46.63       56.13      4.74 o 
   6   5   0       12.58       13.62      3.47 o 
   7   5   0       51.71       58.74      6.71 o 
   0   6   0       55.21      133.17     26.48 o 
   1   6   0     1406.85     1308.35     52.19 o 
   2   6   0     8418.28     8851.48    283.05 o 
   3   6   0     1825.93     1806.17     64.43 o 
   4   6   0      668.05      661.87     23.22 o 
   5   6   0     1495.19     1477.83     55.23 o 
   6   6   0      173.08      175.79     16.04 o 
   7   6   0       75.01       77.49     10.07 o 
   1   7   0     1339.57     1455.18     52.64 o 
   2   7   0     4881.87     4717.53    217.40 o 
   3   7   0       73.23       71.20      5.29 o 
   4   7   0       31.11       30.81      3.53 o 
   5   7   0       84.01       85.33      6.22 o 
   6   7   0       14.41        4.56      5.48 o 
   7   7   0        0.01       -2.37      3.51 o 
   0   8   0       25.96       25.23      3.71 o 
   1   8   0      155.59      169.59      8.69 o 
   2   8   0     1193.61     1169.65     47.29 o 
   3   8   0      240.66      268.10     18.13 o 
   4   8   0       13.53        6.17      2.71 o 
   5   8   0       58.07       43.97      4.84 o 
   6   8   0        3.98        3.57      3.43 o 
   7   8   0       46.40       57.21     11.79 o 
   1   9   0      340.90      362.35     15.72 o 
   2   9   0        6.40        6.02      3.22 o 
   3   9   0      363.52      450.38     35.82 o 
   4   9   0        7.12        7.91      2.94 o 
   5   9   0       12.32        4.07      3.10 o 
   6   9   0       12.87       22.16      5.08 o 
   7   9   0        7.85       -5.80     10.28 o 
   0  10   0     1052.71      986.78     48.46 o 
   1  10   0      682.08      717.96     31.26 o 
   2  10   0     1414.97     1387.56     51.35 o 
   3  10   0     2017.02     1931.79     69.84 o 
   4  10   0       94.16      100.58      8.61 o 
   5  10   0      226.57      236.94     12.43 o 
   6  10   0      102.78      105.34     10.11 o 
   1  11   0      348.31      343.24     15.71 o 
   2  11   0       36.62       34.20      4.59 o 
   3  11   0       50.45       49.43      5.17 o 
   4  11   0       98.46       99.38      7.77 o 
   5  11   0        4.19        8.77      3.22 o 
   6  11   0       14.40       21.95      5.62 o 
   0  12   0      781.80      780.28     56.51 o 
   1  12   0      826.34      740.22     32.44 o 
   2  12   0       32.55       29.99      4.53 o 
   3  12   0      176.66      205.82     11.24 o 
   4  12   0       16.10       44.52      6.51 o 
   5  12   0       31.61       36.13      5.16 o 
   6  12   0       28.11       38.46      8.94 o 
   1  13   0       67.28       66.75      7.45 o 
   2  13   0        5.49        7.75      4.57 o 
   3  13   0       21.96       26.55      4.45 o 
   4  13   0      112.30      111.91      8.24 o 
   5  13   0        7.35       16.60      4.15 o 
   0  14   0      500.48      646.13     50.72 o 
   1  14   0       74.82       86.46      8.37 o 
   2  14   0        1.68        0.32      3.97 o 
   3  14   0       19.06       16.90      4.40 o 
   4  14   0      274.70      244.90     19.96 o 
   5  14   0       18.11       19.28      5.38 o 
   1  15   0       21.48       22.01      6.69 o 
   2  15   0        1.29       -3.22      7.26 o 
   3  15   0        0.10       16.83      4.54 o 
   4  15   0       15.17       26.53      7.12 o 
   5  15   0        2.12       36.83     14.66 o 
   0  16   0      341.53      349.94     49.14 o 
   1  16   0      162.33      189.65     12.98 o 
   2  16   0       67.34       85.24     10.65 o 
   3  16   0       42.92       50.52      7.99 o 
   4  16   0      144.30      174.69     17.38 o 
   1  17   0      113.75      139.83     11.28 o 
   2  17   0       33.37       23.69      6.39 o 
   3  17   0        0.56        5.23      8.02 o 
   0  18   0        0.21        5.01      7.62 o 
   1  18   0        0.01       -4.62      5.31 o 
   2  18   0        4.10        8.45      5.49 o 
   1  19   0        0.15       -6.85     11.07 o 
  -8   1   1       13.68       16.63      5.71 o 
  -7   1   1        5.25        4.65      3.10 o 
  -6   1   1       48.11       47.63      3.78 o 
  -5   1   1      379.68      384.19     14.10 o 
  -4   1   1      449.22      452.22     15.86 o 
  -3   1   1       55.25       64.97      3.37 o 
  -2   1   1       82.67       82.82      3.43 o 
  -1   1   1     6457.11     6582.48    155.11 o 
   0   1   1     2463.26     2556.66     57.59 o 
   1   1   1     4446.29     4852.58    109.16 o 
   2   1   1      345.27      395.81     11.33 o 
   3   1   1      188.11      211.38      7.74 o 
   4   1   1      431.65      470.11     19.28 o 
   5   1   1      104.96      119.81      8.33 o 
   6   1   1        0.08       -0.70      2.89 o 
   7   1   1        6.80        5.03      3.03 o 
   8   1   1        0.15       -0.48      3.11 o 
  -8   2   1       56.11       78.59     11.76 o 
  -7   2   1       26.03       31.58      4.43 o 
  -6   2   1       54.83       62.30      4.05 o 
  -5   2   1      764.12      760.93     26.14 o 
  -4   2   1      240.10      246.93     12.23 o 
  -3   2   1       40.41       24.40      1.90 o 
  -2   2   1      607.07      535.70     17.90 o 
  -1   2   1      134.90      131.86      3.61 o 
   0   2   1     3152.42     3699.13     87.67 o 
   1   2   1     3946.02     4363.07     98.00 o 
   2   2   1        1.28        0.31      0.95 o 
   3   2   1       48.65       72.03      4.20 o 
   4   2   1      727.79      737.94     29.81 o 
   5   2   1       10.85        9.67      2.19 o 
   6   2   1        7.74        4.05      2.59 o 
   7   2   1       23.95       24.52      4.24 o 
  -7   3   1       18.26       23.49      4.08 o 
  -6   3   1       20.50       23.88      3.03 o 
  -5   3   1       57.61       68.33      3.99 o 
  -4   3   1       47.13       57.49      3.32 o 
  -3   3   1      669.31      758.78     25.24 o 
  -2   3   1      580.32      642.13     21.37 o 
  -1   3   1    19666.26    21149.79    583.27 o 
   0   3   1     1617.22     1722.10     42.52 o 
   1   3   1     5417.88     6145.45    159.75 o 
   2   3   1     1509.68     1590.27     51.43 o 
   3   3   1      520.07      585.54     21.47 o 
   4   3   1     1311.67     1331.94     47.73 o 
   5   3   1        1.18        6.66      2.11 o 
   6   3   1        0.12       -0.48      2.36 o 
   7   3   1       65.59       72.48      6.49 o 
  -7   4   1       14.82       11.96      3.79 o 
  -6   4   1       46.11       42.35      3.87 o 
  -5   4   1       26.21       30.86      2.81 o 
  -4   4   1     1633.66     1634.59     53.58 o 
  -3   4   1      773.19      759.05     25.56 o 
  -2   4   1        1.29        4.91      1.39 o 
  -1   4   1     1678.20     1926.85     57.75 o 
   0   4   1       19.64       29.67      3.47 o 
   1   4   1     8842.54     9474.02    326.60 o 
   2   4   1      256.69      226.32      9.92 o 
   3   4   1        3.63       11.18      1.81 o 
   4   4   1      277.13      274.07     10.73 o 
   5   4   1      142.41      138.40      6.82 o 
   6   4   1      217.82      201.24     11.41 o 
   7   4   1        6.32        7.25      3.60 o 
  -7   5   1       19.51       16.46      5.31 o 
  -6   5   1       28.79       28.49      3.67 o 
  -5   5   1        2.91        1.75      1.74 o 
  -4   5   1        0.14       -1.93      1.28 o 
  -3   5   1        7.27        5.37      1.37 o 
  -2   5   1       43.44       49.42      2.51 o 
  -1   5   1       38.28       36.76      3.04 o 
   0   5   1       60.36       72.30      3.34 o 
   1   5   1      433.45      499.21     20.56 o 
   2   5   1     2071.11     2366.24     77.96 o 
   3   5   1       34.55       37.79      3.10 o 
   4   5   1       54.01       52.58      4.16 o 
   5   5   1        6.79        4.20      2.24 o 
   6   5   1       25.55       29.35      4.35 o 
   7   5   1       74.95       91.93      8.39 o 
  -7   6   1       55.82       48.33      6.44 o 
  -6   6   1       97.81      108.30      9.89 o 
  -5   6   1        5.43        7.41      2.14 o 
  -4   6   1      201.49      214.88      8.93 o 
  -3   6   1      119.65      106.20      5.68 o 
  -2   6   1       17.84       38.10      2.65 o 
  -1   6   1     5063.89     5482.03    163.86 o 
   0   6   1     1140.79     1287.25     37.31 o 
   1   6   1       32.89       38.92      4.04 o 
   2   6   1       14.60       18.73      1.66 o 
   3   6   1        6.70        5.49      1.94 o 
   4   6   1       61.21       60.59      4.40 o 
   5   6   1       64.08       62.28      5.18 o 
   6   6   1       42.15       47.41      5.69 o 
   7   6   1        1.21       -2.87      3.32 o 
  -7   7   1        4.87       11.57      4.62 o 
  -6   7   1      202.88      221.88     12.59 o 
  -5   7   1       14.55        5.57      2.55 o 
  -4   7   1      484.91      480.15     17.67 o 
  -3   7   1      689.88      769.83     26.62 o 
  -2   7   1     3257.41     3306.50     99.03 o 
  -1   7   1      978.33      998.18     36.94 o 
   0   7   1       94.54      115.69      4.57 o 
   1   7   1      342.26      395.47     20.21 o 
   2   7   1     3973.04     4024.70    141.17 o 
   3   7   1      772.87      770.64     27.45 o 
   4   7   1      339.77      334.86     13.44 o 
   5   7   1       56.02       60.90      5.28 o 
   6   7   1       15.15       18.69      4.66 o 
   7   7   1       15.88       22.44      5.56 o 
  -7   8   1        0.80        0.01      3.98 o 
  -6   8   1       16.71       17.63      4.11 o 
  -5   8   1       45.63       58.12      5.67 o 
  -4   8   1      256.70      251.87     18.84 o 
  -3   8   1      216.80      198.17      9.77 o 
  -2   8   1       58.14       69.17      4.69 o 
  -1   8   1      835.36      903.46     33.80 o 
   0   8   1      835.32      822.02     26.57 o 
   1   8   1      250.91      239.43     11.17 o 
   2   8   1       56.23       47.53      4.86 o 
   3   8   1      810.81      788.09     27.32 o 
   4   8   1       99.88       97.89      6.52 o 
   5   8   1      113.59      115.57      7.62 o 
   6   8   1      206.27      218.22     15.88 o 
   7   8   1       26.45       20.03      6.09 o 
  -7   9   1        7.03        5.27     12.12 o 
  -6   9   1        6.29        5.56      3.56 o 
  -5   9   1       52.99       61.76      5.73 o 
  -4   9   1       36.35       34.83      7.91 o 
  -3   9   1      351.55      325.31     19.67 o 
  -2   9   1      783.37      751.56     31.98 o 
  -1   9   1      192.69      185.62     11.19 o 
   0   9   1       27.84       30.35      2.63 o 
   1   9   1       22.00       17.29      4.50 o 
   2   9   1        7.73        5.86      2.79 o 
   3   9   1       45.63       50.34      4.70 o 
   4   9   1      214.73      190.47     10.24 o 
   5   9   1        0.34        1.30      2.54 o 
   6   9   1        2.45        0.53      3.54 o 
   7   9   1        5.11       -4.48     11.59 o 
  -6  10   1        0.05        6.74      3.65 o 
  -5  10   1        7.96        3.76      3.26 o 
  -4  10   1       42.00       36.45      7.79 o 
  -3  10   1     1206.26     1153.68     48.00 o 
  -2  10   1        1.26        0.29      2.67 o 
  -1  10   1      329.01      341.56     16.01 o 
   0  10   1       72.95       76.96      5.46 o 
   1  10   1        2.35       10.30      3.38 o 
   2  10   1      292.67      260.89     19.77 o 
   3  10   1     1452.00     1306.39     48.76 o 
   4  10   1      168.30      155.92      9.75 o 
   5  10   1       13.16       16.01      3.72 o 
   6  10   1       80.86       86.40      9.16 o 
  -6  11   1       16.35       24.95      5.05 o 
  -5  11   1       24.47       21.71      4.30 o 
  -4  11   1        0.00       -0.23      4.40 o 
  -3  11   1      586.69      566.69     23.34 o 
  -2  11   1      189.59      190.07     10.37 o 
  -1  11   1      255.93      256.24     12.70 o 
   0  11   1      257.40      272.05     11.72 o 
   1  11   1        0.27        5.75      3.32 o 
   2  11   1       46.23       47.83      5.06 o 
   3  11   1      268.69      265.67     14.98 o 
   4  11   1       34.31       39.61      5.16 o 
   5  11   1       35.68       36.91      4.97 o 
   6  11   1       22.29       28.56      6.00 o 
  -6  12   1       96.61      123.42      9.70 o 
  -5  12   1      146.76      146.81      9.64 o 
  -4  12   1       42.07       37.47      5.04 o 
  -3  12   1        7.91       12.33      3.59 o 
  -2  12   1      365.12      368.56     19.97 o 
  -1  12   1       65.89       67.28      7.62 o 
   0  12   1       96.78       97.87     11.14 o 
   1  12   1      255.63      250.19     12.82 o 
   2  12   1       11.23       19.36      3.95 o 
   3  12   1      139.52      126.63      8.30 o 
   4  12   1      459.23      425.71     19.35 o 
   5  12   1       87.01       83.17      7.20 o 
   6  12   1        0.02        5.27      7.95 o 
  -5  13   1        4.76       10.35      3.70 o 
  -4  13   1      303.35      297.77     17.38 o 
  -3  13   1       48.32       43.90      5.33 o 
  -2  13   1        9.51        2.70      3.73 o 
  -1  13   1      342.75      339.55     18.00 o 
   0  13   1      374.79      409.95     36.47 o 
   1  13   1       85.96       81.25      9.12 o 
   2  13   1       39.61       46.28      7.10 o 
   3  13   1       11.51       10.77      3.71 o 
   4  13   1      155.65      153.78     12.03 o 
   5  13   1       64.83       70.64      9.67 o 
  -5  14   1       13.47       21.04      7.05 o 
  -4  14   1       35.53       24.14      5.92 o 
  -3  14   1      105.33      100.98      7.84 o 
  -2  14   1        1.26       -0.56      3.85 o 
  -1  14   1      127.71      124.39      9.86 o 
   0  14   1       12.27        8.46      5.03 o 
   1  14   1      201.08      206.74     17.49 o 
   2  14   1       26.88       27.53      5.19 o 
   3  14   1      150.03      150.79      9.82 o 
   4  14   1      503.94      462.10     30.35 o 
   5  14   1      273.77      292.59     16.48 o 
  -5  15   1       43.14       72.67     15.44 o 
  -4  15   1        6.71       14.13      9.84 o 
  -3  15   1        0.07        1.99      5.02 o 
  -2  15   1       46.09       53.79      7.03 o 
  -1  15   1       73.70       84.01      8.78 o 
   0  15   1        1.45        3.15      4.93 o 
   1  15   1      142.14      140.82     13.08 o 
   2  15   1        1.13        4.73      4.94 o 
   3  15   1       26.67       38.46      8.90 o 
   4  15   1       18.04       21.09      5.80 o 
  -4  16   1       15.34        7.78      5.29 o 
  -3  16   1        0.37        5.06      8.12 o 
  -2  16   1        0.00       -4.29      4.12 o 
  -1  16   1      123.41      139.20     11.08 o 
   0  16   1        1.53        3.24      5.19 o 
   1  16   1       89.92       86.60      8.87 o 
   2  16   1        0.27        6.13      4.85 o 
   3  16   1       29.47       34.79      7.45 o 
   4  16   1        0.88        0.01      4.79 o 
  -3  17   1        2.33        9.55      5.69 o 
  -2  17   1       28.69       38.54      7.02 o 
  -1  17   1       11.06        3.04      6.31 o 
   0  17   1      133.89      172.97     12.67 o 
   1  17   1       38.22       48.45      7.67 o 
   2  17   1        0.87       -3.96      4.40 o 
   3  17   1        1.20       12.28      6.07 o 
  -2  18   1       33.23       25.24      6.70 o 
  -1  18   1       23.49       24.48      6.88 o 
   0  18   1      150.08      177.62     25.97 o 
   1  18   1      104.15      125.61     11.25 o 
   2  18   1      116.95      129.66     12.55 o 
  -1  19   1        1.08       -9.48     10.28 o 
   0  19   1       22.42       30.78     18.57 o 
  -8   0   2      128.34      133.81     16.20 o 
  -7   0   2      832.83      872.43     51.75 o 
  -6   0   2      217.40      217.86     13.58 o 
  -5   0   2       37.94       43.36      4.73 o 
  -4   0   2      336.81      362.21     17.89 o 
  -3   0   2     2701.24     2754.06    124.95 o 
  -2   0   2     2579.01     2458.88    111.31 o 
  -1   0   2    15566.13    14809.07    471.92 o 
   0   0   2      229.84      217.54      8.05 o 
   1   0   2       77.76       84.36      7.09 o 
   2   0   2     2279.81     2175.50    123.46 o 
   3   0   2       74.58      106.72      5.80 o 
   4   0   2      161.19      226.02     13.01 o 
   5   0   2        1.13        0.35      2.72 o 
   6   0   2      279.54      282.25     20.47 o 
   7   0   2      313.32      317.26     23.64 o 
  -8   1   2        1.03        1.78      3.31 o 
  -7   1   2        0.01        4.27      2.94 o 
  -6   1   2      287.35      265.86     11.22 o 
  -5   1   2      181.08      164.77      7.08 o 
  -4   1   2      222.82      258.43      9.76 o 
  -3   1   2       10.75       17.50      2.36 o 
  -2   1   2      224.69      225.66      8.01 o 
  -1   1   2     1783.83     1790.00     40.48 o 
   0   1   2     1711.62     1743.78     40.76 o 
   1   1   2    10876.55    11988.14    291.58 o 
   2   1   2      144.39      163.97      5.55 o 
   3   1   2     2780.35     2963.49     95.44 o 
   4   1   2     1111.55     1158.81     38.56 o 
   5   1   2       19.95       21.39      3.33 o 
   6   1   2      427.12      393.62     18.85 o 
   7   1   2       24.48       31.90      4.77 o 
  -7   2   2       82.97       86.14     10.93 o 
  -6   2   2        0.02       -1.19      1.65 o 
  -5   2   2      151.35      157.25      6.87 o 
  -4   2   2       89.11       82.67      4.08 o 
  -3   2   2        3.53        3.60      1.62 o 
  -2   2   2       15.03       14.95      1.31 o 
  -1   2   2      693.72      676.77     19.06 o 
   0   2   2       85.91       95.35      2.75 o 
   1   2   2      447.93      490.41     14.44 o 
   2   2   2       44.87       61.08      2.69 o 
   3   2   2        7.35        4.36      1.33 o 
   4   2   2        0.25        1.04      1.48 o 
   5   2   2      765.14      738.98     25.77 o 
   6   2   2       54.74       45.44      4.76 o 
   7   2   2       14.43       18.43      4.14 o 
  -7   3   2        0.00        0.79      2.88 o 
  -6   3   2      112.56      125.07      7.80 o 
  -5   3   2      125.81      131.70      6.14 o 
  -4   3   2       11.77       16.34      1.93 o 
  -3   3   2     2314.05     2429.93     87.01 o 
  -2   3   2        0.06        2.73      0.90 o 
  -1   3   2     7350.26     7731.52    213.28 o 
   0   3   2     1038.97     1096.36     27.76 o 
   1   3   2     2054.62     2357.34     69.16 o 
   2   3   2       19.48       29.77      2.18 o 
   3   3   2     1023.53     1005.93     33.35 o 
   4   3   2      188.08      203.45      8.34 o 
   5   3   2       41.04       48.04      4.44 o 
   6   3   2       59.01       58.52      5.53 o 
   7   3   2       18.46       14.73      7.91 o 
  -7   4   2      214.62      236.36     14.29 o 
  -6   4   2       97.47      102.16      5.54 o 
  -5   4   2      323.84      322.67     12.26 o 
  -4   4   2      132.15      129.95      5.80 o 
  -3   4   2      350.43      353.79     12.55 o 
  -2   4   2       99.20       81.46      4.74 o 
  -1   4   2      452.00      532.37     18.12 o 
   0   4   2      294.04      300.59      9.51 o 
   1   4   2       39.43       28.05      2.65 o 
   2   4   2      300.30      275.64      9.60 o 
   3   4   2       21.07       26.12      2.37 o 
   4   4   2       77.30       74.77      5.32 o 
   5   4   2        5.71        5.35      2.06 o 
   6   4   2       14.83       20.83      3.82 o 
   7   4   2       73.93       78.65      7.73 o 
  -7   5   2        1.33       -3.47      3.41 o 
  -6   5   2        0.90        1.01      1.98 o 
  -5   5   2        0.56        2.26      1.83 o 
  -4   5   2     1110.23     1051.63     35.28 o 
  -3   5   2      231.96      242.70      9.40 o 
  -2   5   2      288.05      313.27     10.50 o 
  -1   5   2     4282.41     4595.94    147.43 o 
   0   5   2      358.96      356.30     12.25 o 
   1   5   2      105.22      121.95      6.22 o 
   2   5   2      259.82      248.28      8.81 o 
   3   5   2     1061.44     1149.87     38.81 o 
   4   5   2       12.08        9.50      2.15 o 
   5   5   2      327.08      357.30     13.89 o 
   6   5   2      364.75      391.76     19.22 o 
   7   5   2        0.17        2.34      3.22 o 
  -7   6   2       33.31       37.57      7.04 o 
  -6   6   2      129.15      118.54      7.02 o 
  -5   6   2     1084.39     1111.51     41.63 o 
  -4   6   2     2164.77     2040.58     67.11 o 
  -3   6   2      279.57      294.66     11.13 o 
  -2   6   2     1314.72     1502.57     46.12 o 
  -1   6   2      312.42      393.01     14.00 o 
   0   6   2     1013.09      924.38     29.08 o 
   1   6   2      755.94      758.06     28.48 o 
   2   6   2       51.13       53.93      4.16 o 
   3   6   2        0.13        0.27      1.66 o 
   4   6   2     2446.81     2383.56     78.55 o 
   5   6   2     1396.46     1372.83     51.57 o 
   6   6   2        0.04       -1.42      4.57 o 
   7   6   2        2.99        7.79      6.59 o 
  -7   7   2        2.58        0.09      3.98 o 
  -6   7   2      104.96      106.32      7.11 o 
  -5   7   2       12.45       13.37      2.44 o 
  -4   7   2      148.54      163.74      7.32 o 
  -3   7   2      551.50      536.39     19.06 o 
  -2   7   2       11.59       13.05      1.44 o 
  -1   7   2      277.22      354.26     12.21 o 
   0   7   2      841.38      852.99     27.20 o 
   1   7   2      873.24      954.01     35.69 o 
   2   7   2      573.61      528.68     20.93 o 
   3   7   2       23.93       29.91      3.12 o 
   4   7   2       55.66       53.52      4.35 o 
   5   7   2      783.96      783.67     35.26 o 
   6   7   2       95.29       86.40      8.66 o 
   7   7   2       61.36       76.49      8.75 o 
  -7   8   2        6.76       11.18      4.93 o 
  -6   8   2        1.33        2.52      4.23 o 
  -5   8   2       50.16       51.49      4.65 o 
  -4   8   2       12.26       10.54      1.99 o 
  -3   8   2        0.00       -1.77      1.18 o 
  -2   8   2      373.23      365.26     13.68 o 
  -1   8   2      168.37      178.05      7.01 o 
   0   8   2       50.90       55.59      3.14 o 
   1   8   2      407.22      414.79     17.32 o 
   2   8   2        8.16        8.59      2.57 o 
   3   8   2      555.87      535.79     19.22 o 
   4   8   2      263.61      259.95     12.46 o 
   5   8   2        0.09       -2.48      2.59 o 
   6   8   2        0.15       -0.86      3.38 o 
   7   8   2       20.38       25.35      6.29 o 
  -7   9   2        0.98        9.48     11.59 o 
  -6   9   2        0.23       -4.25      3.01 o 
  -5   9   2       27.52       26.82      3.65 o 
  -4   9   2       38.09       53.22      6.09 o 
  -3   9   2      135.81      140.66      7.75 o 
  -2   9   2      720.77      736.46     28.35 o 
  -1   9   2       86.05       92.04      4.93 o 
   0   9   2      218.00      212.87     10.50 o 
   1   9   2      268.89      279.70     12.92 o 
   2   9   2        0.29       -0.15      2.24 o 
   3   9   2       11.25        5.31      2.90 o 
   4   9   2       45.60       44.51      4.85 o 
   5   9   2       40.78       54.24      5.71 o 
   6   9   2       82.07       91.22      9.40 o 
   7   9   2        0.27       -1.32     10.80 o 
  -6  10   2        8.62       10.20      3.78 o 
  -5  10   2      347.17      339.78     21.33 o 
  -4  10   2      781.63      689.46     27.05 o 
  -3  10   2       23.16       20.82      3.40 o 
  -2  10   2        1.22        1.91      2.16 o 
  -1  10   2        5.41       12.78      1.80 o 
   0  10   2      924.87      940.11     41.30 o 
   1  10   2       39.48       34.58      5.09 o 
   2  10   2       36.82       45.36      4.73 o 
   3  10   2        1.16        3.66      3.10 o 
   4  10   2      263.56      277.97     13.62 o 
   5  10   2      171.85      174.64     10.10 o 
   6  10   2       28.46       37.68      6.42 o 
  -6  11   2       68.69       92.90      8.28 o 
  -5  11   2        7.20        7.81      3.57 o 
  -4  11   2        9.81       11.16      3.56 o 
  -3  11   2      457.16      412.57     20.13 o 
  -2  11   2       54.87       53.52      8.97 o 
  -1  11   2      453.08      459.94     19.71 o 
   0  11   2      951.63      976.68     33.60 o 
   1  11   2      170.51      178.57     10.01 o 
   2  11   2      156.15      159.12      9.39 o 
   3  11   2      133.06      121.21      9.83 o 
   4  11   2      956.62      917.78     40.07 o 
   5  11   2       55.39       54.83      6.13 o 
   6  11   2        9.87        4.19      5.84 o 
  -6  12   2        3.71        3.00      4.25 o 
  -5  12   2        2.31        8.96      3.63 o 
  -4  12   2      293.54      237.97     12.65 o 
  -3  12   2        3.12        2.14      3.09 o 
  -2  12   2      497.54      443.77     19.42 o 
  -1  12   2      348.04      343.38     15.96 o 
   0  12   2      816.76      793.86     53.66 o 
   1  12   2      364.18      326.44     20.92 o 
   2  12   2      184.21      163.46      9.71 o 
   3  12   2      124.24      127.31      8.36 o 
   4  12   2       34.39       35.62      6.04 o 
   5  12   2        9.31       14.79      4.21 o 
   6  12   2       30.89       30.98     11.20 o 
  -5  13   2       33.73       47.51      5.91 o 
  -4  13   2      115.79      105.86      8.00 o 
  -3  13   2      206.84      185.80     10.74 o 
  -2  13   2       48.86       47.26      5.43 o 
  -1  13   2       45.36       52.11      6.72 o 
   0  13   2      268.77      251.52     20.53 o 
   1  13   2       41.97       41.45      6.89 o 
   2  13   2      345.97      302.42     14.84 o 
   3  13   2      170.83      145.09      9.48 o 
   4  13   2      110.86       94.21      7.64 o 
   5  13   2        3.16       11.62      6.01 o 
  -5  14   2       26.43       42.43      9.12 o 
  -4  14   2       52.48       51.69      6.67 o 
  -3  14   2       39.83       35.03      6.22 o 
  -2  14   2      174.68      202.32     17.07 o 
  -1  14   2       14.00        6.56      4.65 o 
   0  14   2        0.35        0.93      4.44 o 
   1  14   2       61.03       64.95      7.95 o 
   2  14   2        6.27        6.38      3.91 o 
   3  14   2      228.32      218.90     12.35 o 
   4  14   2       67.46       63.46      7.74 o 
   5  14   2        0.38        6.99      5.32 o 
  -4  15   2       16.16       16.10      5.71 o 
  -3  15   2       17.93       14.18      5.97 o 
  -2  15   2       12.39       11.37      4.81 o 
  -1  15   2        2.56        2.95      4.56 o 
   0  15   2      193.95      200.96     15.99 o 
   1  15   2      120.66      125.86     10.13 o 
   2  15   2        0.28        0.26      4.06 o 
   3  15   2      172.00      191.87     12.59 o 
   4  15   2       98.64      109.90      9.36 o 
  -4  16   2        0.02       16.62     11.41 o 
  -3  16   2      124.27      132.07     12.51 o 
  -2  16   2       73.05       75.29      8.40 o 
  -1  16   2      108.52       98.70     12.55 o 
   0  16   2      155.70      184.50     12.76 o 
   1  16   2      116.82      157.04     13.53 o 
   2  16   2      310.14      306.09     17.47 o 
   3  16   2       62.30       70.46      8.36 o 
   4  16   2        1.05        8.45      9.74 o 
  -3  17   2        5.38        4.88      4.81 o 
  -2  17   2        3.54       -1.64      4.50 o 
  -1  17   2        0.99       -6.68      4.83 o 
   0  17   2       19.87        8.41      5.65 o 
   1  17   2       62.63       55.23      7.56 o 
   2  17   2       99.24      123.66     11.61 o 
   3  17   2       63.70       65.57     11.82 o 
  -2  18   2        3.05        3.82      7.45 o 
  -1  18   2        8.68       14.31      6.09 o 
   0  18   2        1.79        5.83      5.97 o 
   1  18   2       97.68       89.95      9.41 o 
   2  18   2        9.13        9.71      8.26 o 
   0  19   2        0.00        7.90      9.75 o 
  -7   1   3        3.46        5.00      2.58 o 
  -6   1   3      354.11      363.65     14.32 o 
  -5   1   3      179.87      169.42      7.26 o 
  -4   1   3        0.12       -0.90      1.10 o 
  -3   1   3       15.33       23.54      1.85 o 
  -2   1   3      321.26      357.03     12.23 o 
  -1   1   3     2400.17     2419.33     66.62 o 
   0   1   3      119.86      125.83      3.38 o 
   1   1   3     5234.28     5990.71    194.99 o 
   2   1   3     2231.30     2278.62     63.01 o 
   3   1   3      408.56      430.96     12.73 o 
   4   1   3       60.49       67.56      4.35 o 
   5   1   3      131.15      146.30      8.60 o 
   6   1   3        2.55       -0.94      2.55 o 
   7   1   3       48.92       50.91      5.64 o 
  -7   2   3       46.29       66.02      5.27 o 
  -6   2   3      255.09      264.18     10.74 o 
  -5   2   3       75.87       83.59      4.53 o 
  -4   2   3      306.62      323.80     11.92 o 
  -3   2   3      415.62      411.05     14.35 o 
  -2   2   3      224.10      235.16      8.44 o 
  -1   2   3     5161.52     5026.64    138.30 o 
   0   2   3     2352.13     2473.82     58.33 o 
   1   2   3    10209.79    11653.99    342.32 o 
   2   2   3      670.62      606.30     17.49 o 
   3   2   3      278.23      301.64     10.02 o 
   4   2   3       17.56       11.36      1.82 o 
   5   2   3      169.22      152.47      7.58 o 
   6   2   3      311.59      303.77     15.52 o 
   7   2   3      100.63      102.73      7.96 o 
  -7   3   3       20.95       22.82      3.42 o 
  -6   3   3      264.81      279.05     11.22 o 
  -5   3   3      284.27      267.51     10.52 o 
  -4   3   3      170.29      154.99      6.53 o 
  -3   3   3      224.19      337.19     11.90 o 
  -2   3   3      568.48      578.78     19.42 o 
  -1   3   3      397.61      341.21     11.06 o 
   0   3   3     1600.61     1590.84     42.30 o 
   1   3   3       70.46       39.09      2.26 o 
   2   3   3      395.11      482.12     15.36 o 
   3   3   3      895.19      893.10     29.79 o 
   4   3   3      729.06      738.89     25.43 o 
   5   3   3      460.56      467.68     18.80 o 
   6   3   3      162.11      168.20     10.19 o 
   7   3   3        0.12       -0.84      2.94 o 
  -7   4   3        0.48        3.48      2.69 o 
  -6   4   3       72.34       73.40      7.82 o 
  -5   4   3      767.05      733.75     25.35 o 
  -4   4   3      667.37      653.75     22.47 o 
  -3   4   3      470.50      473.75     16.36 o 
  -2   4   3      715.73      835.01     27.77 o 
  -1   4   3     1476.07     1515.46     42.43 o 
   0   4   3     3980.90     3959.94    109.65 o 
   1   4   3      639.88      739.89     22.91 o 
   2   4   3      515.19      576.96     20.09 o 
   3   4   3      371.88      362.95     13.25 o 
   4   4   3        2.30        3.13      1.71 o 
   5   4   3      299.35      292.27     12.72 o 
   6   4   3        2.26       -1.35      2.47 o 
   7   4   3       15.98       15.50      4.52 o 
  -7   5   3        3.19        0.34      3.18 o 
  -6   5   3       15.09       16.91      3.00 o 
  -5   5   3        5.48        3.31      1.91 o 
  -4   5   3       85.25       79.94      4.35 o 
  -3   5   3      136.75      135.43      5.93 o 
  -2   5   3      148.72      127.33      5.43 o 
  -1   5   3        7.99       12.37      1.59 o 
   0   5   3     1058.14     1025.03     31.69 o 
   1   5   3      619.60      665.44     23.04 o 
   2   5   3        0.81        0.90      2.02 o 
   3   5   3      357.01      351.93     13.37 o 
   4   5   3       71.52       69.39      4.34 o 
   5   5   3      328.50      320.50     13.84 o 
   6   5   3       83.18       92.73      7.35 o 
   7   5   3       41.56       37.71      5.98 o 
  -7   6   3        6.95        8.83      4.29 o 
  -6   6   3       35.38       39.17      5.64 o 
  -5   6   3       40.53       44.00      3.80 o 
  -4   6   3        0.46        2.80      2.10 o 
  -3   6   3      110.42      112.26      6.82 o 
  -2   6   3      419.46      419.43     15.06 o 
  -1   6   3       42.74       40.31      2.65 o 
   0   6   3      697.00      733.23     23.50 o 
   1   6   3        0.30       -1.48      1.06 o 
   2   6   3       46.72       39.56      2.52 o 
   3   6   3      156.65      190.57      8.38 o 
   4   6   3       83.98       93.30      5.53 o 
   5   6   3        0.05       -0.79      2.28 o 
   6   6   3       94.69       95.80     10.37 o 
   7   6   3        2.80        7.84      4.73 o 
  -7   7   3        0.48        1.82      9.62 o 
  -6   7   3       22.04       18.50      3.53 o 
  -5   7   3      220.38      204.48      9.10 o 
  -4   7   3       74.17       79.38      4.58 o 
  -3   7   3      402.51      427.69     15.56 o 
  -2   7   3      216.89      269.57     10.33 o 
  -1   7   3        9.58        2.91      1.48 o 
   0   7   3     2786.91     2789.88     91.25 o 
   1   7   3     2049.60     1981.77     64.95 o 
   2   7   3      526.37      568.16     19.75 o 
   3   7   3       42.75       35.88      3.38 o 
   4   7   3      673.45      637.20     23.13 o 
   5   7   3       31.85       44.26      6.96 o 
   6   7   3        6.32        6.96      4.07 o 
   7   7   3       99.49      148.93     12.88 o 
  -7   8   3        1.01        4.48      4.74 o 
  -6   8   3      209.01      204.84     10.82 o 
  -5   8   3        2.73        3.54      2.60 o 
  -4   8   3     1120.23     1045.78     35.96 o 
  -3   8   3      932.91      841.76     30.34 o 
  -2   8   3       34.10       27.44      3.09 o 
  -1   8   3      230.65      236.67      8.91 o 
   0   8   3      565.11      570.45     22.16 o 
   1   8   3       26.04       19.51      3.11 o 
   2   8   3       16.91       25.47      3.36 o 
   3   8   3       55.04       59.51      5.06 o 
   4   8   3      591.86      587.90     25.54 o 
   5   8   3       91.45       82.94      6.85 o 
   6   8   3       73.63       76.36      8.53 o 
   7   8   3        6.11       16.33     13.44 o 
  -7   9   3        1.50        7.11      5.27 o 
  -6   9   3       15.25       11.92      3.50 o 
  -5   9   3      112.54      105.41      6.93 o 
  -4   9   3       58.49       43.42      4.33 o 
  -3   9   3      331.16      409.43     31.09 o 
  -2   9   3        0.88        2.32      2.23 o 
  -1   9   3      214.41      199.19      9.60 o 
   0   9   3      416.61      450.33     18.20 o 
   1   9   3       17.07       18.14      4.77 o 
   2   9   3      128.34      107.92      6.95 o 
   3   9   3      295.20      301.17     17.00 o 
   4   9   3      345.28      315.38     14.56 o 
   5   9   3       15.35       15.10      3.83 o 
   6   9   3       39.92       43.66      6.81 o 
  -6  10   3        0.72        2.48      4.18 o 
  -5  10   3        4.85        6.94      4.31 o 
  -4  10   3       26.80       28.18      3.88 o 
  -3  10   3      248.12      249.96     11.77 o 
  -2  10   3      148.56      147.58      8.06 o 
  -1  10   3      648.81      687.88     24.59 o 
   0  10   3      249.43      232.72     10.06 o 
   1  10   3      237.42      216.57     13.28 o 
   2  10   3      200.30      187.59     13.02 o 
   3  10   3      482.07      440.24     19.10 o 
   4  10   3       86.61       80.79      7.89 o 
   5  10   3      131.81      140.10      9.69 o 
   6  10   3        0.11       -1.97      3.51 o 
  -6  11   3        2.29       -1.91      3.33 o 
  -5  11   3        5.14        8.00      3.70 o 
  -4  11   3      198.47      204.91     10.50 o 
  -3  11   3      118.61      110.21      6.99 o 
  -2  11   3       35.25       40.36      6.05 o 
  -1  11   3      313.87      330.81     19.78 o 
   0  11   3       14.77       11.75      3.22 o 
   1  11   3        2.17        1.54      3.19 o 
   2  11   3      143.23      145.63     14.15 o 
   3  11   3      203.93      190.59     10.66 o 
   4  11   3        1.42        3.07      4.59 o 
   5  11   3      121.21      139.20      9.98 o 
   6  11   3       21.67       30.28      6.10 o 
  -6  12   3        1.74        0.62      3.85 o 
  -5  12   3       97.66      117.64      8.44 o 
  -4  12   3      388.17      382.18     29.37 o 
  -3  12   3       28.49       35.93      4.21 o 
  -2  12   3      147.94      150.86      9.32 o 
  -1  12   3       13.88       17.31      4.12 o 
   0  12   3       99.47      101.47      7.52 o 
   1  12   3      268.80      257.13     13.08 o 
   2  12   3      123.18      139.88      8.93 o 
   3  12   3       85.28      114.11      8.76 o 
   4  12   3       75.28       89.35      7.48 o 
   5  12   3       23.52       29.23      5.71 o 
   6  12   3       27.52       25.92     10.88 o 
  -5  13   3       46.35       41.60      6.81 o 
  -4  13   3      112.96      113.34      8.18 o 
  -3  13   3       30.68       35.70      5.04 o 
  -2  13   3      144.70      173.65     10.27 o 
  -1  13   3      507.86      513.49     24.68 o 
   0  13   3      164.19      153.13     13.08 o 
   1  13   3       15.86       14.03      4.19 o 
   2  13   3      716.00      692.37     38.44 o 
   3  13   3      197.99      209.00     13.42 o 
   4  13   3       61.12       75.92     10.12 o 
   5  13   3       99.43      111.18     10.38 o 
  -5  14   3        7.15        8.15      4.59 o 
  -4  14   3      178.71      174.92     10.79 o 
  -3  14   3       61.96       81.79      7.25 o 
  -2  14   3       65.02       70.00      8.16 o 
  -1  14   3        0.66       -4.88      4.64 o 
   0  14   3       71.53       74.99     10.34 o 
   1  14   3       28.90       23.44      5.35 o 
   2  14   3      152.23      140.56     12.71 o 
   3  14   3        4.52        6.92      3.71 o 
   4  14   3        1.55        4.96      3.54 o 
   5  14   3        2.59        3.81      4.38 o 
  -4  15   3        7.98        3.42      4.98 o 
  -3  15   3        3.03        6.32      4.42 o 
  -2  15   3       84.08      102.29      9.22 o 
  -1  15   3        0.49       -1.51      5.97 o 
   0  15   3       48.80       39.28      7.27 o 
   1  15   3        5.04        4.58      4.46 o 
   2  15   3       19.21       19.41      5.10 o 
   3  15   3       31.59       36.75      5.78 o 
   4  15   3       27.05       23.03      7.21 o 
  -4  16   3       12.54       15.28     10.65 o 
  -3  16   3        1.47        3.59      4.32 o 
  -2  16   3       24.62       12.45      6.14 o 
  -1  16   3       11.99        7.17      5.39 o 
   0  16   3       22.34       16.10      5.65 o 
   1  16   3      202.42      207.36     13.53 o 
   2  16   3       10.99       13.14      5.51 o 
   3  16   3        0.03        4.11      3.91 o 
   4  16   3        5.40       16.11      7.50 o 
  -3  17   3       40.58       47.17      8.57 o 
  -2  17   3       28.55       27.51      6.66 o 
  -1  17   3        2.09        4.86      5.22 o 
   0  17   3       38.89       56.49      7.64 o 
   1  17   3       50.95       62.58      8.11 o 
   2  17   3      102.01      116.02     15.92 o 
   3  17   3        1.95        4.72      6.08 o 
  -2  18   3       50.42       58.75     15.54 o 
  -1  18   3      184.70      220.20     27.27 o 
   0  18   3       90.74       93.61      9.76 o 
   1  18   3       20.29        9.63      5.58 o 
   2  18   3       18.59       15.88      8.63 o 
  -7   0   4       45.37       51.59      6.52 o 
  -6   0   4       33.87       24.39      4.24 o 
  -5   0   4       46.52       37.75      6.56 o 
  -4   0   4     1353.50     1383.65     63.91 o 
  -3   0   4     1202.23     1355.26     62.34 o 
  -2   0   4     1179.97     1123.24     51.37 o 
  -1   0   4     1372.57     1397.88     54.29 o 
   0   0   4    14413.53    14601.47    500.51 o 
   1   0   4       12.88       16.56      1.47 o 
   2   0   4     5161.98     5462.60    378.07 o 
   3   0   4     1070.06     1035.40     41.44 o 
   4   0   4      509.19      552.72     27.38 o 
   5   0   4       22.88       30.34      7.64 o 
   6   0   4        6.39        9.97      4.66 o 
   7   0   4        7.16        4.59      5.66 o 
  -7   1   4      130.93      138.75      7.96 o 
  -6   1   4      526.37      493.95     18.72 o 
  -5   1   4      513.19      501.86     18.08 o 
  -4   1   4     1274.80     1196.91     39.90 o 
  -3   1   4       21.64       12.58      1.46 o 
  -2   1   4     2315.29     2313.93     73.62 o 
  -1   1   4       38.47       53.39      2.07 o 
   0   1   4    24803.67    24655.18    666.76 o 
   1   1   4     9711.39     9443.31    274.27 o 
   2   1   4     1288.35     1249.03     40.61 o 
   3   1   4     1751.07     1695.46     47.28 o 
   4   1   4      274.42      287.76     10.98 o 
   5   1   4        9.45        8.44      3.04 o 
   6   1   4      566.51      558.43     25.67 o 
   7   1   4      225.20      236.17     26.73 o 
  -7   2   4       12.48       17.05      3.15 o 
  -6   2   4        0.39        0.79      1.87 o 
  -5   2   4        5.79        6.74      2.18 o 
  -4   2   4       71.92       77.11      4.83 o 
  -3   2   4     1225.36     1387.52     45.55 o 
  -2   2   4      395.70      417.72     14.10 o 
  -1   2   4     2939.94     3053.32     89.53 o 
   0   2   4     2524.05     2639.53     61.49 o 
   1   2   4      970.91      976.11     31.65 o 
   2   2   4       28.42       47.18      2.31 o 
   3   2   4      342.46      322.51      9.97 o 
   4   2   4       40.70       57.72      3.41 o 
   5   2   4       34.42       39.64      4.18 o 
   6   2   4       12.89       15.60      4.32 o 
   7   2   4       25.96       24.73      7.38 o 
  -7   3   4       43.12       48.71      5.44 o 
  -6   3   4        0.81        2.14      1.91 o 
  -5   3   4       13.25       14.52      2.21 o 
  -4   3   4      117.41       99.28      4.81 o 
  -3   3   4     1203.45     1283.83     42.22 o 
  -2   3   4      205.62      216.33      8.00 o 
  -1   3   4      341.85      364.34     11.48 o 
   0   3   4      454.35      418.30     13.23 o 
   1   3   4     2994.09     3230.92     94.46 o 
   2   3   4      752.01      806.84     23.21 o 
   3   3   4       35.93       31.00      2.43 o 
   4   3   4       20.49       20.93      2.29 o 
   5   3   4      473.31      481.34     22.11 o 
   6   3   4       17.02       19.49      3.87 o 
   7   3   4        0.04       -1.60      2.96 o 
  -7   4   4        3.62        5.14      2.53 o 
  -6   4   4       10.14        7.33      2.22 o 
  -5   4   4      345.69      330.58     12.70 o 
  -4   4   4       71.64       79.88      4.23 o 
  -3   4   4       62.51       53.75      3.08 o 
  -2   4   4       10.90       14.13      1.59 o 
  -1   4   4        2.14        0.32      1.15 o 
   0   4   4      880.97      832.96     25.57 o 
   1   4   4      310.83      308.02     10.62 o 
   2   4   4       24.09       19.78      2.33 o 
   3   4   4      417.01      404.14     14.63 o 
   4   4   4      306.03      309.31     11.88 o 
   5   4   4       98.44      110.21      7.51 o 
   6   4   4       92.10      108.24     15.09 o 
   7   4   4       76.71       95.15      8.95 o 
  -7   5   4      190.29      219.37     13.14 o 
  -6   5   4       65.67       73.02      4.75 o 
  -5   5   4     1739.00     1704.74     56.19 o 
  -4   5   4     2788.05     2669.12     86.64 o 
  -3   5   4        1.88        1.96      1.33 o 
  -2   5   4     4719.19     4753.09    152.21 o 
  -1   5   4     3070.27     2903.63     93.50 o 
   0   5   4      812.55      709.67     24.14 o 
   1   5   4     1614.53     1539.22     50.84 o 
   2   5   4       16.09       34.24      4.12 o 
   3   5   4     1574.63     1536.83     50.86 o 
   4   5   4     1402.69     1350.17     45.16 o 
   5   5   4     1702.07     1682.67     69.63 o 
   6   5   4      164.19      162.29     10.23 o 
   7   5   4       46.68       60.51      7.05 o 
  -7   6   4       21.65       28.34      6.45 o 
  -6   6   4        6.88       14.76      2.83 o 
  -5   6   4      406.85      388.45     15.01 o 
  -4   6   4       10.81       14.23      2.23 o 
  -3   6   4      127.76      120.72      5.66 o 
  -2   6   4      365.51      353.01     12.88 o 
  -1   6   4     2233.14     2416.76     84.99 o 
   0   6   4      750.76      762.39     26.07 o 
   1   6   4       36.22       33.67      2.45 o 
   2   6   4     1079.36     1136.96     41.47 o 
   3   6   4       85.68       80.20      4.91 o 
   4   6   4       43.23       44.70      3.87 o 
   5   6   4        0.02        2.08      3.79 o 
   6   6   4       37.31       35.08      6.52 o 
   7   6   4       78.19       97.60     14.36 o 
  -7   7   4        0.44        0.25      4.22 o 
  -6   7   4       91.52       93.64      6.63 o 
  -5   7   4      601.56      547.25     20.12 o 
  -4   7   4      364.67      367.24     13.98 o 
  -3   7   4      157.52      140.07      7.55 o 
  -2   7   4      593.58      614.45     21.22 o 
  -1   7   4     2226.24     2188.29     71.53 o 
   0   7   4       13.30        3.28      1.81 o 
   1   7   4       18.63       23.05      2.27 o 
   2   7   4        1.95        2.17      1.17 o 
   3   7   4       49.10       44.78      3.87 o 
   4   7   4      736.36      653.79     23.83 o 
   5   7   4      170.70      177.10     14.30 o 
   6   7   4      147.41      141.90     12.95 o 
   7   7   4       40.66       37.39      6.79 o 
  -7   8   4        1.04       -1.35      5.93 o 
  -6   8   4       64.36       58.88      5.50 o 
  -5   8   4        9.00       14.49      3.11 o 
  -4   8   4      201.77      180.96      8.05 o 
  -3   8   4       38.53       45.02      3.25 o 
  -2   8   4       93.88       95.79      4.92 o 
  -1   8   4       16.98       20.54      3.06 o 
   0   8   4       44.40       53.72      4.95 o 
   1   8   4        0.42        2.42      1.45 o 
   2   8   4      212.92      214.03      8.63 o 
   3   8   4       15.66       11.13      2.86 o 
   4   8   4        2.05        5.43      2.72 o 
   5   8   4       23.41       23.68     10.05 o 
   6   8   4        3.94        7.77      4.15 o 
   7   8   4       17.33       15.54     14.23 o 
  -7   9   4       43.25       61.65     10.28 o 
  -6   9   4       73.05      100.88      7.83 o 
  -5   9   4      131.81      134.90      7.92 o 
  -4   9   4      126.64      108.48      6.79 o 
  -3   9   4      225.05      224.31      9.47 o 
  -2   9   4      298.76      288.17     11.32 o 
  -1   9   4     1570.05     1571.50     52.47 o 
   0   9   4      282.01      239.64     10.06 o 
   1   9   4        1.10       -2.64      2.08 o 
   2   9   4        5.65        6.31      2.68 o 
   3   9   4      375.68      384.89     16.73 o 
   4   9   4      261.32      243.95     12.11 o 
   5   9   4      255.58      256.20     16.73 o 
   6   9   4        1.73        1.43      3.91 o 
  -6  10   4       27.15       26.12      4.72 o 
  -5  10   4        1.58       -1.37      2.98 o 
  -4  10   4        9.36       13.34      2.99 o 
  -3  10   4      260.28      209.39     10.42 o 
  -2  10   4       32.38       26.03      2.57 o 
  -1  10   4        4.12        4.78      2.22 o 
   0  10   4        6.34        4.62      1.78 o 
   1  10   4        8.98       12.81      3.34 o 
   2  10   4        0.00       -0.66      2.43 o 
   3  10   4      125.39      112.61      7.42 o 
   4  10   4       22.54       15.90      3.72 o 
   5  10   4        0.20       -2.41      3.38 o 
   6  10   4        2.43        3.95      3.93 o 
  -6  11   4       74.00       80.34      8.90 o 
  -5  11   4      106.99      105.14      7.25 o 
  -4  11   4       41.03       44.39      6.89 o 
  -3  11   4      863.17      829.38     34.22 o 
  -2  11   4      288.40      264.67     12.47 o 
  -1  11   4      717.64      700.49     25.22 o 
   0  11   4     1015.50      945.27     56.99 o 
   1  11   4      909.70      766.93     30.56 o 
   2  11   4       10.23        8.85      5.17 o 
   3  11   4      680.24      638.55     34.07 o 
   4  11   4      108.59      110.17      7.84 o 
   5  11   4      142.39      120.70     10.43 o 
   6  11   4       67.76       64.19      8.39 o 
  -6  12   4       23.11       22.32      5.14 o 
  -5  12   4       15.46       24.19      4.55 o 
  -4  12   4        5.62       21.44      5.81 o 
  -3  12   4      316.03      287.55     13.59 o 
  -2  12   4       32.87       31.84      3.82 o 
  -1  12   4        8.51        9.01      2.91 o 
   0  12   4      776.49      727.59     47.36 o 
   1  12   4       19.05       16.64      4.00 o 
   2  12   4       41.90       39.60      7.02 o 
   3  12   4      336.84      301.91     14.95 o 
   4  12   4       97.68       97.24      7.52 o 
   5  12   4       13.95       17.18      5.33 o 
   6  12   4       15.47       10.39      8.75 o 
  -5  13   4        3.27        6.26      4.88 o 
  -4  13   4        0.77        5.38      4.60 o 
  -3  13   4        7.74        5.03      3.02 o 
  -2  13   4       94.47      102.72     10.99 o 
  -1  13   4       43.92       35.79      5.95 o 
   0  13   4        4.06        5.48      4.21 o 
   1  13   4      272.81      251.15     13.80 o 
   2  13   4        2.21       13.05      3.76 o 
   3  13   4        2.04        2.00      2.90 o 
   4  13   4       45.79       39.48      5.46 o 
   5  13   4        0.80        6.01      8.00 o 
  -5  14   4        0.96        2.47      4.06 o 
  -4  14   4       54.65       58.01      7.23 o 
  -3  14   4       15.81       13.31      8.25 o 
  -2  14   4       40.85       23.74      5.44 o 
  -1  14   4        1.09       -3.31      4.22 o 
   0  14   4       11.05        3.99      4.55 o 
   1  14   4      177.67      189.38     21.07 o 
   2  14   4       15.26       21.25      4.42 o 
   3  14   4       24.68       30.31      4.80 o 
   4  14   4        1.91        8.83      3.42 o 
   5  14   4        0.55        3.47      7.03 o 
  -4  15   4       38.60       67.85      8.98 o 
  -3  15   4       98.15      109.23     14.91 o 
  -2  15   4      241.10      246.00     17.07 o 
  -1  15   4      119.60      145.23     11.56 o 
   0  15   4      115.23      124.76     20.96 o 
   1  15   4      164.91      176.38     11.99 o 
   2  15   4      302.04      330.48     32.01 o 
   3  15   4       94.05       93.55     18.03 o 
   4  15   4       38.19       38.29      5.64 o 
  -4  16   4       28.04       17.32     11.07 o 
  -3  16   4        2.58       -2.35      4.85 o 
  -2  16   4       21.77       18.94      5.79 o 
  -1  16   4       16.06        4.20      5.12 o 
   0  16   4       87.40       90.00      8.87 o 
   1  16   4       11.37       22.09      5.57 o 
   2  16   4       11.96       15.26      4.71 o 
   3  16   4       17.24       19.25     12.21 o 
   4  16   4        3.22       12.46      7.91 o 
  -3  17   4        7.59        5.00     10.41 o 
  -2  17   4       28.23       23.44      6.42 o 
  -1  17   4       71.27       86.78     11.32 o 
   0  17   4       20.44       23.73      5.91 o 
   1  17   4        4.09        0.91      4.42 o 
   2  17   4       22.38       29.69      6.17 o 
   3  17   4       39.31       48.68     10.78 o 
  -1  18   4       12.70       13.84      7.07 o 
   0  18   4       26.00       13.33      5.96 o 
   1  18   4        0.04       -3.20      5.03 o 
   2  18   4        0.07        0.11      4.55 o 
  -7   1   5       20.83       24.44      3.30 o 
  -6   1   5       96.10       99.58      5.72 o 
  -5   1   5      201.79      193.52      8.25 o 
  -4   1   5      473.56      486.62     17.27 o 
  -3   1   5        6.84        7.11      1.51 o 
  -2   1   5      483.67      584.95     19.16 o 
  -1   1   5        1.51        0.88      1.38 o 
   0   1   5       73.83       90.00      3.24 o 
   1   1   5       56.95       34.36      1.84 o 
   2   1   5      579.14      542.60     24.07 o 
   3   1   5       36.26       53.89      4.06 o 
   4   1   5      189.52      176.49      7.30 o 
   5   1   5       10.63       10.43      2.67 o 
   6   1   5        7.35        5.65      2.91 o 
   7   1   5        1.32        3.67      3.18 o 
  -7   2   5        0.97        1.08      2.33 o 
  -6   2   5       10.22       12.57      3.85 o 
  -5   2   5      273.38      260.06     10.37 o 
  -4   2   5       35.82       28.78      2.40 o 
  -3   2   5     1056.24     1138.73     37.87 o 
  -2   2   5        0.00        0.25      0.67 o 
  -1   2   5       52.29       56.78      3.36 o 
   0   2   5     1294.41     1372.20     41.05 o 
   1   2   5     7071.62     7783.05    241.75 o 
   2   2   5      589.33      643.76     18.55 o 
   3   2   5      386.75      385.61     11.68 o 
   4   2   5        0.01       -0.82      1.28 o 
   5   2   5        2.88        8.14      2.77 o 
   6   2   5       15.29       24.95      3.85 o 
   7   2   5      179.87      196.48     12.08 o 
  -7   3   5       47.36       52.88      4.58 o 
  -6   3   5       70.30       75.50      4.69 o 
  -5   3   5      365.09      369.37     13.79 o 
  -4   3   5      881.74      887.53     30.13 o 
  -3   3   5      344.98      340.76     12.29 o 
  -2   3   5      188.46      177.66      6.83 o 
  -1   3   5     1148.83     1009.86     30.36 o 
   0   3   5      809.03      727.41     22.37 o 
   1   3   5      139.06      174.01      7.11 o 
   2   3   5      237.36      195.38      6.72 o 
   3   3   5        6.90       18.52      1.78 o 
   4   3   5      633.81      622.95     21.77 o 
   5   3   5       11.91        8.36      2.99 o 
   6   3   5       35.93       37.81      5.44 o 
   7   3   5       32.01       38.58      7.95 o 
  -7   4   5        2.06        8.30      2.98 o 
  -6   4   5       21.93       15.52      3.36 o 
  -5   4   5        1.04        0.67      1.73 o 
  -4   4   5      370.99      367.31     13.52 o 
  -3   4   5        5.01        3.72      1.33 o 
  -2   4   5      454.06      500.11     17.34 o 
  -1   4   5      457.21      470.82     15.24 o 
   0   4   5       21.38       21.33      1.67 o 
   1   4   5      411.52      436.64     17.47 o 
   2   4   5       24.98       20.28      2.34 o 
   3   4   5      217.50      235.93      9.36 o 
   4   4   5      111.57      106.73      7.57 o 
   5   4   5       11.60       11.01      4.49 o 
   6   4   5       16.26       18.48      3.80 o 
   7   4   5       69.71       67.44      7.21 o 
  -7   5   5       40.25       38.25      5.02 o 
  -6   5   5       10.51        7.15      2.20 o 
  -5   5   5       35.26       50.07      4.22 o 
  -4   5   5      222.71      218.81      9.92 o 
  -3   5   5       16.02       16.40      2.67 o 
  -2   5   5      257.23      245.16      9.39 o 
  -1   5   5     3412.67     3819.55    112.77 o 
   0   5   5      146.79      137.12      6.06 o 
   1   5   5      264.15      263.57     10.31 o 
   2   5   5      481.80      475.31     17.22 o 
   3   5   5       17.19       22.95      2.98 o 
   4   5   5      532.73      471.65     17.25 o 
   5   5   5       39.91       36.88      8.59 o 
   6   5   5       43.25       53.06      6.13 o 
   7   5   5       12.57        8.04      4.17 o 
  -7   6   5        2.60        0.17      3.11 o 
  -6   6   5       12.94       21.55      4.04 o 
  -5   6   5       91.36       95.85      5.50 o 
  -4   6   5        3.61        4.32      1.84 o 
  -3   6   5       20.00       15.65      2.05 o 
  -2   6   5      614.22      672.70     23.12 o 
  -1   6   5       41.18       46.69      3.28 o 
   0   6   5      113.62      140.60      6.28 o 
   1   6   5      121.79      129.43      6.05 o 
   2   6   5      178.20      158.36      7.41 o 
   3   6   5       55.48       62.40      4.39 o 
   4   6   5      540.49      497.04     18.64 o 
   5   6   5       13.00       11.09      3.62 o 
   6   6   5       15.48       14.33      4.95 o 
   7   6   5       38.70       51.04     10.01 o 
  -7   7   5       31.89       33.23      5.19 o 
  -6   7   5      153.72      154.27      9.83 o 
  -5   7   5       49.01       49.17      3.87 o 
  -4   7   5       83.59       91.78      5.10 o 
  -3   7   5      449.61      437.25     19.71 o 
  -2   7   5      321.54      266.59     10.44 o 
  -1   7   5      843.05      818.30     28.05 o 
   0   7   5      604.44      536.69     26.83 o 
   1   7   5      339.02      319.55     12.41 o 
   2   7   5        9.25        6.88      1.97 o 
   3   7   5      145.06      148.17     12.74 o 
   4   7   5       31.86       30.93      3.59 o 
   5   7   5        0.16        0.94      2.81 o 
   6   7   5       15.75       11.68      4.76 o 
   7   7   5       35.58       43.21     16.86 o 
  -7   8   5        8.34        2.44      3.75 o 
  -6   8   5       11.21        6.11      2.97 o 
  -5   8   5       12.06       18.11      3.27 o 
  -4   8   5      135.81      136.84      6.66 o 
  -3   8   5      273.20      233.65      9.60 o 
  -2   8   5        0.95       -0.51      1.53 o 
  -1   8   5       14.62       15.40      2.40 o 
   0   8   5      643.20      591.27     21.04 o 
   1   8   5      176.65      175.56      9.54 o 
   2   8   5       83.98       94.80      7.23 o 
   3   8   5      280.44      275.57     14.25 o 
   4   8   5      251.90      235.55     11.69 o 
   5   8   5       93.56       96.57      9.66 o 
   6   8   5      122.76      116.83     10.73 o 
  -6   9   5       30.78       38.95      5.55 o 
  -5   9   5       99.79      129.38      7.85 o 
  -4   9   5      134.70      114.96      7.96 o 
  -3   9   5      156.26      137.16      6.97 o 
  -2   9   5       32.16       42.23      4.95 o 
  -1   9   5     1220.25     1169.75     39.85 o 
   0   9   5      405.15      376.00     14.56 o 
   1   9   5      434.08      401.25     15.59 o 
   2   9   5       54.52       51.28      6.23 o 
   3   9   5        1.53        1.31      2.46 o 
   4   9   5       63.30       68.64      6.34 o 
   5   9   5       64.77       55.00      6.86 o 
   6   9   5       43.78       48.88      7.15 o 
  -6  10   5        0.64       -0.06      4.47 o 
  -5  10   5        0.64        2.03      3.29 o 
  -4  10   5       39.68       35.01      4.07 o 
  -3  10   5      241.59      216.18     10.52 o 
  -2  10   5        1.03        2.37      1.91 o 
  -1  10   5      362.60      370.34     14.39 o 
   0  10   5      382.44      370.83     17.67 o 
   1  10   5       19.99       27.15      3.85 o 
   2  10   5       23.85       24.56      4.10 o 
   3  10   5       12.60       16.71      3.58 o 
   4  10   5        1.28        1.08      2.52 o 
   5  10   5        7.96        8.21      3.91 o 
   6  10   5        6.28        7.40      6.03 o 
  -6  11   5        8.39        6.87      6.01 o 
  -5  11   5       34.25       37.89      5.17 o 
  -4  11   5        3.57        6.53      3.35 o 
  -3  11   5      123.72      126.27     12.84 o 
  -2  11   5      109.32      120.24      7.37 o 
  -1  11   5       67.19       76.38      5.10 o 
   0  11   5        3.67       -5.09      3.86 o 
   1  11   5      122.94      117.10      7.71 o 
   2  11   5       12.04       10.23      3.61 o 
   3  11   5        0.79        0.12      2.61 o 
   4  11   5       22.41       23.60      4.12 o 
   5  11   5        0.63        3.31      4.63 o 
   6  11   5        0.05       -0.07      6.72 o 
  -6  12   5       23.69       10.18      5.99 o 
  -5  12   5       32.46       25.60      4.67 o 
  -4  12   5       15.12       22.54      4.25 o 
  -3  12   5        2.66        4.06      3.04 o 
  -2  12   5       58.68       68.57      7.75 o 
  -1  12   5       12.99       13.07      3.09 o 
   0  12   5      307.25      274.40     21.99 o 
   1  12   5        2.12        2.81      4.84 o 
   2  12   5      102.61       93.37      7.33 o 
   3  12   5       48.43       44.09      5.02 o 
   4  12   5        7.96        8.38      3.60 o 
   5  12   5        0.01        0.60      3.58 o 
  -5  13   5      210.91      235.46     14.32 o 
  -4  13   5      127.91      125.06     11.45 o 
  -3  13   5      106.39      121.08      7.74 o 
  -2  13   5        8.80       11.53      3.28 o 
  -1  13   5      170.96      190.17     12.51 o 
   0  13   5      168.32      165.11     10.92 o 
   1  13   5       99.65       83.68      6.93 o 
   2  13   5       24.06       30.27      4.84 o 
   3  13   5       14.47       19.82      4.58 o 
   4  13   5       80.75      107.30     15.44 o 
   5  13   5      176.70      203.19     21.91 o 
  -5  14   5       53.74       62.29      8.94 o 
  -4  14   5        2.72        1.49      3.32 o 
  -3  14   5        5.00        9.69      7.00 o 
  -2  14   5       21.95       15.09      5.08 o 
  -1  14   5       25.73       34.30      6.10 o 
   0  14   5        2.58       -2.37      3.98 o 
   1  14   5      594.70      501.79     24.98 o 
   2  14   5       62.12       59.37      6.06 o 
   3  14   5        8.54       10.57      3.80 o 
   4  14   5        1.76        5.50      3.53 o 
   5  14   5        3.69        9.62      6.80 o 
  -4  15   5       32.64       34.89      7.00 o 
  -3  15   5        9.36        8.77      5.99 o 
  -2  15   5        0.16       -2.58      4.56 o 
  -1  15   5       61.95       51.36      7.05 o 
   0  15   5        0.15       -5.20      4.06 o 
   1  15   5      165.59      191.84     12.68 o 
   2  15   5       14.61       15.13      4.87 o 
   3  15   5        1.45        9.13      4.93 o 
   4  15   5       61.78       77.43      9.73 o 
  -3  16   5       10.32       11.59      6.16 o 
  -2  16   5       30.10       33.59      7.77 o 
  -1  16   5        0.82        9.15      5.23 o 
   0  16   5        5.56        3.81      4.83 o 
   1  16   5      178.14      170.97     13.88 o 
   2  16   5       60.28       56.79      7.76 o 
   3  16   5        2.01        3.63      5.59 o 
  -2  17   5        7.64       10.48      6.92 o 
  -1  17   5       76.58       83.81      9.11 o 
   0  17   5       11.50       26.20      6.29 o 
   1  17   5       36.07       36.45      8.71 o 
   2  17   5       27.96       24.91      7.04 o 
   3  17   5       25.62       29.94      6.28 o 
  -1  18   5       22.29       15.34      7.45 o 
   0  18   5      118.32      141.53     11.49 o 
   1  18   5        9.22        7.09      5.30 o 
   2  18   5        5.34        7.54      5.34 o 
  -7   0   6        5.74        5.73      4.14 o 
  -6   0   6      518.27      496.42     26.91 o 
  -5   0   6     1229.69     1154.01     55.42 o 
  -4   0   6       41.28       32.57      4.07 o 
  -2   0   6      265.98      303.14     12.56 o 
  -1   0   6     4745.51     4636.65    179.06 o 
   0   0   6     1799.76     1941.12     75.44 o 
   1   0   6     4105.73     3615.42    140.84 o 
   2   0   6     1176.68     1316.72     76.51 o 
   3   0   6      552.42      554.54     34.50 o 
   4   0   6     2025.54     1956.21    112.60 o 
   5   0   6      136.69      143.42     19.76 o 
   6   0   6      352.78      349.27     25.20 o 
   7   0   6        0.37        2.11      4.78 o 
  -7   1   6      122.69      109.25      9.98 o 
  -6   1   6      108.72      115.22      6.30 o 
  -5   1   6      724.40      718.70     25.22 o 
  -4   1   6       17.45       15.45      1.87 o 
  -3   1   6      227.45      232.77      8.79 o 
  -2   1   6      195.71      197.65      7.53 o 
  -1   1   6     3445.55     3413.77    109.40 o 
   0   1   6    13252.93    13389.59    364.28 o 
   1   1   6     3824.12     3862.87    106.26 o 
   2   1   6       20.56       32.39      3.08 o 
   3   1   6      359.06      293.43     13.93 o 
   4   1   6      355.49      344.77     16.21 o 
   5   1   6      402.89      359.74     17.46 o 
   6   1   6        2.11        7.70      3.16 o 
   7   1   6       12.91        9.15      5.44 o 
  -7   2   6        0.87        1.21      2.68 o 
  -6   2   6       19.68       15.59      3.75 o 
  -5   2   6      232.67      230.75      9.48 o 
  -4   2   6      176.85      177.61      7.41 o 
  -3   2   6        5.53       10.30      1.50 o 
  -2   2   6     1229.18     1279.85     38.60 o 
  -1   2   6       58.63       60.14      4.21 o 
   0   2   6      119.09      114.12      4.39 o 
   1   2   6       19.19       16.56      1.47 o 
   2   2   6      312.26      368.25     11.99 o 
   3   2   6     1057.28     1051.92     35.04 o 
   4   2   6        5.21       11.73      3.65 o 
   5   2   6       24.30       24.67      3.62 o 
   6   2   6      119.63      111.27      8.04 o 
   7   2   6       17.30       26.24      4.85 o 
  -7   3   6       44.80       38.98      4.73 o 
  -6   3   6       68.96       69.76      5.10 o 
  -5   3   6       17.17       23.95      3.44 o 
  -4   3   6       11.64       12.28      1.88 o 
  -3   3   6       75.71       91.08      4.32 o 
  -2   3   6      173.63      144.84      5.31 o 
  -1   3   6      108.39      142.25      6.78 o 
   0   3   6       50.22       54.23      3.47 o 
   1   3   6      219.37      211.04      8.35 o 
   2   3   6      273.32      251.03      9.80 o 
   3   3   6      527.01      597.52     17.49 o 
   4   3   6       70.83       76.43      4.58 o 
   5   3   6      244.81      223.58     12.19 o 
   6   3   6       29.84       35.02      4.87 o 
   7   3   6        1.98        0.28      3.35 o 
  -7   4   6        9.26        6.78      2.84 o 
  -6   4   6       47.61       48.82      3.85 o 
  -5   4   6      134.06      127.50      6.22 o 
  -4   4   6      554.29      557.73     19.80 o 
  -3   4   6      303.87      306.03     12.74 o 
  -2   4   6       61.78       70.47      3.12 o 
  -1   4   6      933.56      945.51     28.65 o 
   0   4   6       83.99       79.16      3.62 o 
   1   4   6      455.47      542.61     19.09 o 
   2   4   6      365.01      363.45     13.52 o 
   3   4   6      159.57      149.36      6.57 o 
   4   4   6        8.21        9.76      2.69 o 
   5   4   6        2.66        1.80      3.84 o 
   6   4   6      108.03      116.24      8.43 o 
   7   4   6       60.23       53.41     13.86 o 
  -7   5   6       99.47      124.79      9.43 o 
  -6   5   6      213.74      228.98     11.13 o 
  -5   5   6      574.89      579.63     20.68 o 
  -4   5   6     1115.68     1049.70     35.56 o 
  -3   5   6      921.12      884.78     29.93 o 
  -2   5   6      320.34      269.97     10.26 o 
  -1   5   6      609.14      584.33     18.42 o 
   0   5   6     1666.92     1619.76     53.27 o 
   1   5   6        2.91       -1.34      1.47 o 
   2   5   6     3018.97     3051.01    106.99 o 
   3   5   6      490.23      447.61     16.61 o 
   4   5   6      313.44      290.14     14.53 o 
   5   5   6      783.03      743.96     33.10 o 
   6   5   6       47.95       37.01      9.78 o 
   7   5   6       15.30       25.45      5.37 o 
  -7   6   6       12.00        9.56      7.26 o 
  -6   6   6       24.88       37.71      3.95 o 
  -5   6   6        0.51        1.04      1.87 o 
  -4   6   6       99.29       94.76      5.16 o 
  -3   6   6      644.49      680.45     23.67 o 
  -2   6   6      925.10      902.96     30.41 o 
  -1   6   6     2670.30     2804.64     90.63 o 
   0   6   6      697.90      673.50     23.39 o 
   1   6   6     1217.25     1261.76     44.42 o 
   2   6   6       15.84       26.31      2.82 o 
   3   6   6      406.68      410.73     15.57 o 
   4   6   6      141.94      150.22      9.73 o 
   5   6   6        0.30       -0.07      3.22 o 
   6   6   6      208.45      215.35     15.46 o 
   7   6   6        4.30        6.25      6.13 o 
  -7   7   6        1.49        7.40      3.51 o 
  -6   7   6       29.75       27.82      5.59 o 
  -5   7   6       43.45       52.96      4.00 o 
  -4   7   6      932.48      862.80     29.77 o 
  -3   7   6      529.12      540.40     19.35 o 
  -2   7   6      130.39      143.21      6.50 o 
  -1   7   6     1212.57     1187.54     39.91 o 
   0   7   6     1255.24     1184.53     39.96 o 
   1   7   6      724.30      727.57     29.09 o 
   2   7   6       16.00       13.45      2.43 o 
   3   7   6      245.67      226.14     13.45 o 
   4   7   6      278.43      259.20     13.63 o 
   5   7   6      475.27      473.81     26.64 o 
   6   7   6       20.03       24.94      5.46 o 
  -7   8   6        1.31       -1.39      6.10 o 
  -6   8   6       64.55       69.68      6.44 o 
  -5   8   6       17.13        8.82      4.03 o 
  -4   8   6       43.61       42.71      3.87 o 
  -3   8   6       20.08       26.53      2.72 o 
  -2   8   6       57.06       71.05      4.29 o 
  -1   8   6        0.11       -2.21      1.75 o 
   0   8   6      173.59      186.44      8.28 o 
   1   8   6       23.78       29.74      2.75 o 
   2   8   6       26.58       34.16      3.65 o 
   3   8   6      103.82       96.87      8.55 o 
   4   8   6        0.12       -2.06      2.47 o 
   5   8   6       73.34       73.36      7.85 o 
   6   8   6        4.93        2.59      3.90 o 
  -6   9   6       14.96       18.79      4.17 o 
  -5   9   6       35.71       32.71      4.55 o 
  -4   9   6      292.71      255.09     12.07 o 
  -3   9   6        4.27       23.56      3.83 o 
  -2   9   6      730.61      727.54     25.63 o 
  -1   9   6       12.77       20.72      2.85 o 
   0   9   6       11.91       18.85      2.40 o 
   1   9   6      118.07      107.78      8.66 o 
   2   9   6      203.58      214.10     12.39 o 
   3   9   6        8.60       21.16      3.48 o 
   4   9   6        6.44        5.87      3.98 o 
   5   9   6       10.29        8.85      3.84 o 
   6   9   6       98.99      119.41     11.15 o 
  -6  10   6      116.87      139.50     10.04 o 
  -5  10   6        1.28        3.59      2.89 o 
  -4  10   6       37.93       47.07      6.79 o 
  -3  10   6        8.27        9.32      4.30 o 
  -2  10   6      206.58      213.33      9.32 o 
  -1  10   6       54.21       57.79      4.98 o 
   0  10   6       72.30       69.54      6.09 o 
   1  10   6      873.37      768.77     33.99 o 
   2  10   6       58.42       58.78      7.43 o 
   3  10   6      113.26      100.44      7.03 o 
   4  10   6        4.24        7.82      3.33 o 
   5  10   6        6.35        3.54      3.63 o 
   6  10   6       22.50       26.65      5.57 o 
  -6  11   6       38.90       39.17      5.67 o 
  -5  11   6       51.98       67.11      6.42 o 
  -4  11   6      336.39      318.34     19.42 o 
  -3  11   6      327.27      294.10     13.49 o 
  -2  11   6     1185.17     1138.02     42.89 o 
  -1  11   6      576.89      592.00     21.48 o 
   0  11   6     2375.58     2229.86    115.11 o 
   1  11   6      807.50      749.98     36.22 o 
   2  11   6      273.61      262.76     13.09 o 
   3  11   6      201.64      197.90     11.96 o 
   4  11   6       57.08       64.96      6.48 o 
   5  11   6       54.16       62.02      9.60 o 
   6  11   6        8.19        7.86      9.62 o 
  -5  12   6       18.87       19.24      4.35 o 
  -4  12   6        3.53       -2.34      2.69 o 
  -3  12   6       17.09       13.98      3.64 o 
  -2  12   6      112.01      112.27      7.25 o 
  -1  12   6      209.50      233.32     13.42 o 
   0  12   6      289.95      295.97     14.21 o 
   1  12   6      288.65      292.14     14.25 o 
   2  12   6      163.22      147.66      9.63 o 
   3  12   6       72.68       70.23      6.26 o 
   4  12   6       37.05       29.57      8.84 o 
   5  12   6       48.53       70.01      8.40 o 
  -5  13   6        7.46        3.03      3.87 o 
  -4  13   6       21.61       16.31      6.05 o 
  -3  13   6        0.62       -1.57      2.93 o 
  -2  13   6       55.94       53.56      6.65 o 
  -1  13   6      266.44      251.90     14.62 o 
   0  13   6      102.92       92.71      7.92 o 
   1  13   6       85.95       64.11      6.05 o 
   2  13   6      661.80      583.43     35.50 o 
   3  13   6       14.38       12.96      3.67 o 
   4  13   6        0.67        2.31      3.14 o 
   5  13   6        8.06       13.82      4.58 o 
  -5  14   6        4.08        1.78      5.16 o 
  -4  14   6        9.52       14.11      4.64 o 
  -3  14   6       22.88       19.72      6.15 o 
  -2  14   6       21.00       22.37      5.38 o 
  -1  14   6       22.14       15.58      5.17 o 
   0  14   6        6.01        5.97      3.94 o 
   1  14   6      129.42      110.90     13.27 o 
   2  14   6        3.28        3.34      3.11 o 
   3  14   6        2.54        6.48      3.37 o 
   4  14   6        0.19        2.25      6.18 o 
  -4  15   6      133.79      186.22     18.87 o 
  -3  15   6      115.92      130.59     14.55 o 
  -2  15   6      126.11      143.69     13.64 o 
  -1  15   6      153.46      182.93     12.39 o 
   0  15   6      412.26      415.56     21.29 o 
   1  15   6      481.65      489.83     38.45 o 
   2  15   6        0.28        2.98      3.87 o 
   3  15   6      130.84      140.29     10.23 o 
   4  15   6       22.34       30.61      6.26 o 
  -3  16   6        0.60        0.28      5.78 o 
  -2  16   6        1.03       -2.65      5.40 o 
  -1  16   6       79.49       84.97     11.17 o 
   0  16   6       13.68       17.46      5.26 o 
   1  16   6        0.05       -0.70      3.83 o 
   2  16   6       20.06       19.75      5.00 o 
   3  16   6      101.44      118.60     12.79 o 
  -2  17   6       70.61       77.67     10.83 o 
  -1  17   6      124.34      148.32     14.69 o 
   0  17   6       97.27       95.69     13.46 o 
   1  17   6      240.43      238.69     26.05 o 
   2  17   6      192.79      181.98     13.74 o 
   0  18   6        9.89       29.73     12.91 o 
   1  18   6        1.67       -2.21      5.08 o 
  -7   1   7        7.25       12.08      5.42 o 
  -6   1   7        7.87        5.77      2.14 o 
  -5   1   7      128.19      133.35      6.76 o 
  -4   1   7        1.09       -1.00      1.25 o 
  -3   1   7      565.78      608.28     22.44 o 
  -2   1   7      361.52      398.81     13.40 o 
  -1   1   7        0.63        0.02      1.30 o 
   0   1   7       23.44       32.43      2.26 o 
   1   1   7     3688.15     3800.74    111.06 o 
   2   1   7     1132.21     1058.98     44.30 o 
   3   1   7      555.51      530.36     37.38 o 
   4   1   7      498.74      477.58     31.07 o 
   5   1   7      178.42      155.58     10.42 o 
   6   1   7      129.40      118.35      8.47 o 
   7   1   7        1.12        3.59      3.27 o 
  -7   2   7       17.37       21.37      3.75 o 
  -6   2   7       88.07      106.57      5.76 o 
  -5   2   7      346.43      342.20     13.16 o 
  -4   2   7      918.70      924.39     31.40 o 
  -3   2   7       25.24       25.28      2.00 o 
  -2   2   7        4.39        6.84      0.92 o 
  -1   2   7     1071.88     1015.46     37.45 o 
   0   2   7        0.90        2.90      1.18 o 
   1   2   7      362.95      367.28     14.88 o 
   2   2   7       41.38       67.05      3.56 o 
   3   2   7      258.77      242.23     13.23 o 
   4   2   7      719.51      668.20     29.61 o 
   5   2   7      216.53      224.06     14.53 o 
   6   2   7       49.92       57.96      5.80 o 
   7   2   7       15.37       18.82      4.54 o 
  -7   3   7        2.81        2.03      2.74 o 
  -6   3   7        0.26        1.51      2.15 o 
  -5   3   7      176.32      164.80      7.40 o 
  -4   3   7        3.12        1.74      1.90 o 
  -3   3   7      545.39      535.08     18.71 o 
  -2   3   7     1383.08     1589.33     47.62 o 
  -1   3   7      303.78      268.27     11.36 o 
   0   3   7     2047.30     2107.66     62.74 o 
   1   3   7     1995.95     1996.44     64.73 o 
   2   3   7     1050.49     1119.55     44.43 o 
   3   3   7      476.81      481.73     20.07 o 
   4   3   7      658.16      626.24     27.99 o 
   5   3   7      766.19      709.36     31.54 o 
   6   3   7      255.95      235.41     13.36 o 
   7   3   7       27.52       33.60      5.21 o 
  -7   4   7        0.73        2.89      2.56 o 
  -6   4   7        0.43       -0.18      2.04 o 
  -5   4   7      109.89      106.02      5.48 o 
  -4   4   7       15.02       10.99      2.77 o 
  -3   4   7      119.30      103.54      5.01 o 
  -2   4   7     1166.74     1182.91     35.97 o 
  -1   4   7      430.88      467.14     18.28 o 
   0   4   7     5421.31     5649.60    166.40 o 
   1   4   7      595.96      586.30     20.68 o 
   2   4   7       14.77       17.90      2.22 o 
   3   4   7        4.04        1.52      1.69 o 
   4   4   7      179.86      165.82      9.73 o 
   5   4   7       30.29       29.36      4.41 o 
   6   4   7        7.32        3.92      3.16 o 
   7   4   7        0.30        2.80      3.90 o 
  -7   5   7       23.73       26.78      4.48 o 
  -6   5   7       35.16       35.70      3.88 o 
  -5   5   7        6.82        3.96      2.59 o 
  -4   5   7      413.80      395.02     14.92 o 
  -3   5   7      782.72      722.53     24.89 o 
  -2   5   7      142.34      178.47      6.45 o 
  -1   5   7       13.38       17.80      1.70 o 
   0   5   7      200.57      203.34      8.20 o 
   1   5   7      161.14      139.54      7.02 o 
   2   5   7      394.75      330.72     16.57 o 
   3   5   7        0.43        0.87      1.83 o 
   4   5   7      407.44      356.03     26.08 o 
   5   5   7      129.99      137.60      9.79 o 
   6   5   7        5.86        0.16      3.35 o 
   7   5   7       12.75       13.16      6.21 o 
  -7   6   7       42.47       41.66      8.40 o 
  -6   6   7       16.69       16.86      3.35 o 
  -5   6   7      237.23      217.63     10.44 o 
  -4   6   7       26.38       27.42      2.85 o 
  -3   6   7      417.54      439.85     15.98 o 
  -2   6   7       42.65       31.32      2.76 o 
  -1   6   7      285.20      318.65     12.02 o 
   0   6   7       46.25       65.32      3.98 o 
   1   6   7       78.51       77.29      5.39 o 
   2   6   7        1.25        3.16      2.40 o 
   3   6   7      222.90      206.17     11.43 o 
   4   6   7        0.93        1.36      2.49 o 
   5   6   7       37.32       47.64     10.32 o 
   6   6   7        0.93        0.35      4.06 o 
  -7   7   7       44.87       50.63      6.79 o 
  -6   7   7       47.51       54.61      5.74 o 
  -5   7   7        1.38        3.52      2.28 o 
  -4   7   7       33.89       35.89      3.23 o 
  -3   7   7      151.06      136.41      7.16 o 
  -2   7   7       36.22       24.45      3.13 o 
  -1   7   7      719.73      651.27     22.85 o 
   0   7   7     2106.62     2092.45     69.07 o 
   1   7   7        1.16        4.17      1.73 o 
   2   7   7        0.05       -3.24      2.16 o 
   3   7   7      178.47      170.49      9.55 o 
   4   7   7     1198.36     1094.75     85.36 o 
   5   7   7       52.36       60.09     10.44 o 
   6   7   7      189.30      205.75     15.24 o 
  -6   8   7       27.14       39.16      5.63 o 
  -5   8   7       53.93       54.75      5.42 o 
  -4   8   7      121.13      111.90      9.69 o 
  -3   8   7       81.45       87.28      4.94 o 
  -2   8   7      715.58      744.46     25.65 o 
  -1   8   7     1284.85     1220.27     41.05 o 
   0   8   7      613.73      604.64     21.54 o 
   1   8   7      974.94      979.21     34.09 o 
   2   8   7      414.47      320.10     19.79 o 
   3   8   7      257.95      241.73     14.77 o 
   4   8   7      179.80      161.64     15.49 o 
   5   8   7       30.44       25.94      8.11 o 
   6   8   7        0.20        2.48      4.02 o 
  -6   9   7       35.09       38.46      5.30 o 
  -5   9   7       64.27       72.18      6.45 o 
  -4   9   7       49.91       50.24      7.49 o 
  -3   9   7       40.58       42.63      4.42 o 
  -2   9   7      875.66      824.13     28.84 o 
  -1   9   7       41.74       43.59      3.64 o 
   0   9   7      801.19      747.07     26.60 o 
   1   9   7      329.36      303.31     14.99 o 
   2   9   7        0.51       -0.71      2.16 o 
   3   9   7       34.39       28.66      6.88 o 
   4   9   7      138.94      139.83     16.72 o 
   5   9   7       16.27        7.75      4.30 o 
   6   9   7       24.69       20.86      6.01 o 
  -6  10   7        9.81        3.17      3.40 o 
  -5  10   7       30.16       40.18      5.13 o 
  -4  10   7       13.94        9.52      3.25 o 
  -3  10   7        5.51        7.32      2.90 o 
  -2  10   7      205.76      224.88      9.80 o 
  -1  10   7      130.61      129.32      7.03 o 
   0  10   7       35.43       45.29      3.64 o 
   1  10   7        3.79        5.24      2.72 o 
   2  10   7      123.02      110.71      7.36 o 
   3  10   7      263.68      243.97     12.28 o 
   4  10   7       49.92       38.74      5.69 o 
   5  10   7       46.12       43.08      6.48 o 
   6  10   7       10.30        4.89      5.24 o 
  -6  11   7       21.66       20.43      4.69 o 
  -5  11   7       60.76       68.42      6.68 o 
  -4  11   7       57.26       57.64      5.83 o 
  -3  11   7       23.45       25.01      4.56 o 
  -2  11   7        1.98        3.45      2.74 o 
  -1  11   7      160.11      155.19     10.15 o 
   0  11   7      159.72      143.31     12.30 o 
   1  11   7        7.70        5.15      2.80 o 
   2  11   7       47.77       46.34      4.84 o 
   3  11   7        5.94        6.82      2.98 o 
   4  11   7       49.23       49.13     10.53 o 
   5  11   7       64.09       48.38      7.02 o 
  -5  12   7       15.87       22.03      4.61 o 
  -4  12   7       34.66       41.44      5.32 o 
  -3  12   7      179.38      175.33     14.45 o 
  -2  12   7      119.87      112.96      7.30 o 
  -1  12   7      592.90      624.49     28.42 o 
   0  12   7      249.47      262.38     12.90 o 
   1  12   7       55.26       52.66      6.24 o 
   2  12   7      473.08      415.51     20.68 o 
   3  12   7       58.93       51.76      5.41 o 
   4  12   7        5.71       12.53      4.16 o 
   5  12   7      145.77      151.51     14.72 o 
  -5  13   7       15.46       28.31      5.51 o 
  -4  13   7      180.71      185.17     14.53 o 
  -3  13   7       14.96       14.41      4.03 o 
  -2  13   7       41.19       38.77      8.02 o 
  -1  13   7      169.34      167.99     11.16 o 
   0  13   7        3.17        2.62      3.46 o 
   1  13   7       68.77       71.18      6.38 o 
   2  13   7      515.34      489.89     31.55 o 
   3  13   7       49.01       49.96      5.52 o 
   4  13   7       89.62       80.46     10.41 o 
   5  13   7      106.56      104.80     10.33 o 
  -4  14   7       56.46       60.12      7.38 o 
  -3  14   7      128.72      153.16     20.51 o 
  -2  14   7      241.07      257.18     18.55 o 
  -1  14   7      187.99      189.78     12.18 o 
   0  14   7       45.31       51.12      6.32 o 
   1  14   7       14.59       16.82      4.26 o 
   2  14   7      235.34      220.26     14.94 o 
   3  14   7      163.44      169.72     10.50 o 
   4  14   7       47.74       46.33      6.85 o 
  -4  15   7       87.27      127.39     12.35 o 
  -3  15   7       10.64        5.17      5.72 o 
  -2  15   7        2.78        5.42      6.07 o 
  -1  15   7       25.71       19.37      7.67 o 
   0  15   7      171.21      171.24     11.78 o 
   1  15   7        9.48       12.38      6.27 o 
   2  15   7        1.43        3.71      5.48 o 
   3  15   7      124.80      135.13     10.38 o 
   4  15   7        4.16       -2.06      4.08 o 
  -3  16   7        3.84        7.40      6.41 o 
  -2  16   7        2.00        0.34      5.79 o 
  -1  16   7        8.52        9.53      6.89 o 
   0  16   7       73.75       58.42      9.99 o 
   1  16   7        8.57        2.56      3.97 o 
   2  16   7       23.11       28.16      5.40 o 
   3  16   7        0.00        4.09      5.40 o 
  -2  17   7        4.28       -3.42      7.08 o 
  -1  17   7        0.11       -4.43      6.78 o 
   0  17   7       19.43        6.11      7.56 o 
   1  17   7      207.49      231.67     18.67 o 
   2  17   7        3.75        0.12      4.00 o 
   0  18   7      361.14      330.38     41.63 o 
   1  18   7      155.78      122.61     22.79 o 
  -7   0   8       40.33       34.16      8.65 o 
  -6   0   8      178.91      172.19     11.79 o 
  -5   0   8      257.39      244.69     14.83 o 
  -4   0   8      832.70      860.74     40.85 o 
  -3   0   8        0.86        0.04      1.69 o 
  -2   0   8      167.58      128.25      7.29 o 
  -1   0   8       28.02       45.11      3.76 o 
   0   0   8      612.45      579.56     23.77 o 
   1   0   8     8614.73     8057.29    402.25 o 
   2   0   8     5065.45     4850.84    551.29 o 
   3   0   8     2141.88     1956.10    113.31 o 
   4   0   8     1679.83     1484.73     87.65 o 
   5   0   8      406.77      383.49     26.85 o 
   6   0   8      446.35      404.72     63.89 o 
   7   0   8      114.46      120.92     26.48 o 
  -7   1   8        8.06       11.14      5.08 o 
  -6   1   8        3.97        3.53      2.42 o 
  -5   1   8       42.94       40.11      3.17 o 
  -4   1   8       25.62       23.19      2.20 o 
  -3   1   8      104.50      121.36      5.33 o 
  -2   1   8      106.13       92.04      3.79 o 
  -1   1   8      260.90      288.99     10.70 o 
   0   1   8     1560.05     1700.76     51.14 o 
   1   1   8     1835.57     1749.77     78.24 o 
   2   1   8      562.79      626.54     20.81 o 
   3   1   8       66.85       81.84      5.71 o 
   4   1   8       52.25       45.43      4.41 o 
   5   1   8       12.72        4.49      2.79 o 
   6   1   8       60.06       53.20      5.63 o 
   7   1   8        1.64        1.26      3.32 o 
  -7   2   8        7.76       17.86      5.05 o 
  -6   2   8       12.67       17.42      3.07 o 
  -5   2   8        9.36        6.18      1.88 o 
  -4   2   8      204.43      188.75      7.85 o 
  -3   2   8      112.07      110.34      4.97 o 
  -2   2   8        1.04        3.38      1.24 o 
  -1   2   8      376.41      372.63     15.04 o 
   0   2   8     1024.40     1133.03     34.40 o 
   1   2   8      233.68      232.92      9.59 o 
   2   2   8      887.92      913.59     32.04 o 
   3   2   8       25.70       31.15      5.21 o 
   4   2   8      278.19      236.87     12.49 o 
   5   2   8        0.02       -2.30      2.43 o 
   6   2   8       16.28       17.48      3.97 o 
   7   2   8       16.11       17.99      4.61 o 
  -7   3   8        0.01        0.29      3.42 o 
  -6   3   8      141.91      122.16      8.89 o 
  -5   3   8       84.97       80.84      4.66 o 
  -4   3   8      539.90      498.57     18.02 o 
  -3   3   8      121.08      127.83      5.77 o 
  -2   3   8     1440.31     1527.26     55.27 o 
  -1   3   8      102.76      110.03      6.03 o 
   0   3   8      415.91      416.94     13.64 o 
   1   3   8     1385.97     1466.60     48.54 o 
   2   3   8      110.64      101.33      7.09 o 
   3   3   8       32.33       21.64      2.53 o 
   4   3   8        2.09        1.26      2.64 o 
   5   3   8      154.55      139.64     14.30 o 
   6   3   8       44.88       39.88      5.17 o 
   7   3   8       86.36       91.40     12.88 o 
  -7   4   8        2.27        0.06      3.19 o 
  -6   4   8       31.13       37.69      3.98 o 
  -5   4   8        0.06       -1.00      2.16 o 
  -4   4   8       63.92       66.19      3.94 o 
  -3   4   8       66.30       63.52      3.74 o 
  -2   4   8       62.07       53.54      2.95 o 
  -1   4   8      179.10      146.82      7.47 o 
   0   4   8       11.25       30.49      2.79 o 
   1   4   8      892.35      871.24     29.87 o 
   2   4   8      326.79      306.95     14.26 o 
   3   4   8     1543.22     1416.89     47.24 o 
   4   4   8      818.92      764.97     43.03 o 
   5   4   8      972.00      843.77     42.78 o 
   6   4   8      209.76      198.98     13.78 o 
   7   4   8      139.03      156.98     19.07 o 
  -7   5   8       12.96       12.11      3.71 o 
  -6   5   8       10.07        5.13      2.52 o 
  -5   5   8      297.53      284.32     12.99 o 
  -4   5   8      193.32      189.59      9.24 o 
  -3   5   8       91.58      100.01      5.11 o 
  -2   5   8       22.39       25.61      1.96 o 
  -1   5   8       18.65       15.35      2.82 o 
   0   5   8      100.42      150.53      6.57 o 
   1   5   8      350.52      332.39     12.71 o 
   2   5   8      206.33      196.92      8.66 o 
   3   5   8       76.07       59.26      4.91 o 
   4   5   8      104.87      102.51     13.96 o 
   5   5   8      213.82      193.28     16.93 o 
   6   5   8        0.00       -1.36      3.06 o 
  -7   6   8        0.09        1.73      3.72 o 
  -6   6   8       68.32       95.87      6.46 o 
  -5   6   8      199.35      185.98      9.44 o 
  -4   6   8      448.02      463.44     19.15 o 
  -3   6   8       23.60       34.55      2.98 o 
  -2   6   8      558.91      593.08     20.75 o 
  -1   6   8     3853.84     3686.75    119.17 o 
   0   6   8      850.30      798.76     27.64 o 
   1   6   8      343.79      355.89     13.61 o 
   2   6   8       62.87       60.81      4.96 o 
   3   6   8      847.23      738.10     26.94 o 
   4   6   8     1331.70     1328.80    106.18 o 
   5   6   8      300.49      317.97     27.02 o 
   6   6   8      151.27      166.99     15.45 o 
  -7   7   8      109.74      111.70     14.53 o 
  -6   7   8        3.29        5.15      3.76 o 
  -5   7   8      113.29      108.89      7.42 o 
  -4   7   8      184.60      197.38      9.67 o 
  -3   7   8       66.83       71.48      4.47 o 
  -2   7   8      299.24      325.55     12.46 o 
  -1   7   8      180.96      220.34     10.82 o 
   0   7   8      588.80      605.14     22.64 o 
   1   7   8      377.43      381.16     17.21 o 
   2   7   8        2.77        1.85      1.92 o 
   3   7   8        0.54        2.32      2.15 o 
   4   7   8        6.73        6.48      3.39 o 
   5   7   8       75.36       68.94     12.15 o 
   6   7   8        3.87        1.60      3.75 o 
  -6   8   8       17.59       27.22      4.58 o 
  -5   8   8        3.86        3.53      2.89 o 
  -4   8   8       36.02       35.96      3.69 o 
  -3   8   8      288.78      284.66     12.73 o 
  -2   8   8       54.72       60.28      4.17 o 
  -1   8   8       35.79       42.71      3.42 o 
   0   8   8       51.27       63.39      6.19 o 
   1   8   8        4.25        1.82      1.67 o 
   2   8   8      127.09      119.44      6.50 o 
   3   8   8      273.61      240.91     14.29 o 
   4   8   8        3.24        1.93      3.01 o 
   5   8   8       52.08       46.33      6.43 o 
   6   8   8       51.67       63.89      7.98 o 
  -6   9   8        0.04       -1.36      4.55 o 
  -5   9   8        3.80        1.37      2.69 o 
  -4   9   8       59.38       53.79      7.04 o 
  -3   9   8       20.51       16.50      3.11 o 
  -2   9   8       46.94       43.50      4.73 o 
  -1   9   8        1.79        1.78      2.08 o 
   0   9   8      164.13      183.33      8.83 o 
   1   9   8       11.83       15.78      2.53 o 
   2   9   8       21.34       30.38      3.77 o 
   3   9   8       76.09       80.48      6.05 o 
   4   9   8       20.48       10.57      5.89 o 
   5   9   8       12.21       15.02      4.63 o 
   6   9   8        0.91       -4.74      3.16 o 
  -6  10   8       76.68       92.56      7.93 o 
  -5  10   8       61.25       80.14      7.17 o 
  -4  10   8        2.75        4.79      3.00 o 
  -3  10   8        0.38        2.38      3.61 o 
  -2  10   8       48.06       52.57      8.47 o 
  -1  10   8     2114.86     2037.76     67.84 o 
   0  10   8      810.63      760.64     27.34 o 
   1  10   8      393.96      378.44     23.20 o 
   2  10   8       62.14       47.97      4.77 o 
   3  10   8      740.83      639.34     30.51 o 
   4  10   8      289.51      282.36     18.03 o 
   5  10   8      114.81      130.72     11.22 o 
   6  10   8       38.45       32.93      7.64 o 
  -6  11   8        4.67        5.74      5.17 o 
  -5  11   8       13.06        9.67      6.37 o 
  -4  11   8      145.78      148.17      9.98 o 
  -3  11   8       25.32       26.11      4.13 o 
  -2  11   8       43.08       51.50      5.46 o 
  -1  11   8        0.05       -0.66      2.10 o 
   0  11   8      141.90      131.98     14.15 o 
   1  11   8        0.01        0.97      3.55 o 
   2  11   8      315.38      288.26     14.09 o 
   3  11   8      166.79      138.45      9.66 o 
   4  11   8        3.22        1.65      5.17 o 
   5  11   8        1.96        6.76      4.42 o 
  -5  12   8      130.75      160.99     15.86 o 
  -4  12   8        0.93        2.39      3.84 o 
  -3  12   8      149.12      162.85     11.87 o 
  -2  12   8       24.45       19.84      4.75 o 
  -1  12   8      772.42      793.45     34.75 o 
   0  12   8      388.65      385.42     17.26 o 
   1  12   8      245.45      197.36     13.25 o 
   2  12   8      249.86      224.00     11.99 o 
   3  12   8      148.58      141.39      8.98 o 
   4  12   8       85.57       91.12     10.61 o 
   5  12   8        6.32       11.21      6.42 o 
  -5  13   8       74.98       87.24     13.55 o 
  -4  13   8       23.23       19.48      4.65 o 
  -3  13   8        3.27        3.69      3.14 o 
  -2  13   8       91.89       95.46     10.40 o 
  -1  13   8       45.82       64.71      9.47 o 
   0  13   8       89.40       93.35      7.64 o 
   1  13   8       49.47       52.37      5.76 o 
   2  13   8      145.46      139.12     16.76 o 
   3  13   8       23.95       15.12      4.42 o 
   4  13   8        4.93        0.77      6.84 o 
   5  13   8        3.15       -0.56      3.81 o 
  -4  14   8        0.32        4.37      3.91 o 
  -3  14   8       41.00       64.05      9.03 o 
  -2  14   8       50.58       46.82      8.76 o 
  -1  14   8       12.75        4.39      6.54 o 
   0  14   8      101.68      102.94     11.50 o 
   1  14   8       93.57       93.60      7.94 o 
   2  14   8       51.79       59.40      7.89 o 
   3  14   8        4.07        7.49      6.39 o 
   4  14   8       21.39       28.67      6.04 o 
  -4  15   8        0.41       -8.30      5.53 o 
  -3  15   8        0.01       -8.08      5.39 o 
  -2  15   8       15.11       20.93      6.99 o 
  -1  15   8       49.31       48.86      9.36 o 
   0  15   8       10.31        1.91      6.35 o 
   1  15   8       61.27       63.94      6.77 o 
   2  15   8        3.96        1.78      3.61 o 
   3  15   8        8.43        7.51      7.92 o 
   4  15   8       47.08       50.82      8.34 o 
  -3  16   8       73.09       94.38     11.28 o 
  -2  16   8      228.40      209.66     17.23 o 
  -1  16   8       60.50       51.10      9.67 o 
   0  16   8       96.78       95.25     17.11 o 
   1  16   8      218.55      178.49     38.47 o 
   2  16   8       86.62       93.27      9.40 o 
   3  16   8       54.68       76.46     13.17 o 
  -1  17   8       54.73       64.73     10.95 o 
   0  17   8       12.41       11.64      7.83 o 
   1  17   8        0.23        6.25      7.22 o 
   2  17   8        2.36        1.12      7.98 o 
  -7   1   9        4.62        3.43      4.21 o 
  -6   1   9      182.76      180.80     12.66 o 
  -5   1   9      107.00       99.74      7.55 o 
  -4   1   9      124.84      116.81      5.46 o 
  -3   1   9        4.31        4.65      1.29 o 
  -2   1   9       55.66       47.86      2.34 o 
  -1   1   9      572.18      688.37     26.09 o 
   0   1   9      526.22      534.25     17.26 o 
   1   1   9      570.29      554.98     19.48 o 
   2   1   9      521.50      439.87     13.36 o 
   3   1   9      164.11      159.43     16.25 o 
   4   1   9        0.85        1.48      2.41 o 
   5   1   9       11.77        7.66      5.17 o 
   6   1   9       97.05       97.11     11.45 o 
   7   1   9       23.86       25.87      5.15 o 
  -7   2   9        3.18        5.01      4.22 o 
  -6   2   9       73.11       83.96      8.00 o 
  -5   2   9      172.72      173.24      8.93 o 
  -4   2   9       76.46       74.63      4.17 o 
  -3   2   9      121.01      114.34      5.16 o 
  -2   2   9        4.49       -0.55      1.60 o 
  -1   2   9        1.67        6.93      2.33 o 
   0   2   9     1194.74     1196.84     36.33 o 
   1   2   9      420.07      408.21     14.93 o 
   2   2   9     1340.98     1287.03     39.42 o 
   3   2   9     1464.47     1297.45     93.54 o 
   4   2   9      619.77      543.48     31.91 o 
   5   2   9      992.04      902.94     55.18 o 
   6   2   9       60.29       56.93      7.65 o 
   7   2   9       27.11       18.62      5.83 o 
  -7   3   9        8.94       10.00      4.47 o 
  -6   3   9      293.94      288.43     13.59 o 
  -5   3   9       86.43       82.23      5.53 o 
  -4   3   9     1159.62     1097.00     37.21 o 
  -3   3   9       62.88       73.50      4.63 o 
  -2   3   9       87.23      102.54      5.75 o 
  -1   3   9      757.01      791.74     30.22 o 
   0   3   9      186.30      198.03     12.23 o 
   1   3   9      741.57      661.72     23.06 o 
   2   3   9       11.49        6.52      1.56 o 
   3   3   9      427.32      430.67     33.50 o 
   4   3   9       50.88       48.42      4.89 o 
   5   3   9       14.53        9.68      3.35 o 
   6   3   9        1.27        9.54      4.36 o 
   7   3   9       16.28       17.65     17.39 o 
  -7   4   9       22.83       12.00      5.44 o 
  -6   4   9      116.50      125.76      7.69 o 
  -5   4   9        6.77        6.88      2.31 o 
  -4   4   9      149.39      132.59      7.22 o 
  -3   4   9      219.58      220.66      8.87 o 
  -2   4   9      370.17      374.96     15.53 o 
  -1   4   9     1300.73     1256.31     46.67 o 
   0   4   9      370.32      326.91     11.19 o 
   1   4   9       38.93       60.64      3.73 o 
   2   4   9       46.43       58.49      3.83 o 
   3   4   9       65.32       55.00      5.25 o 
   4   4   9      359.90      317.12     16.04 o 
   5   4   9       60.83       50.73      5.40 o 
   6   4   9        0.61        0.41      3.95 o 
  -7   5   9        8.85        5.91      8.53 o 
  -6   5   9        2.55        2.51      2.50 o 
  -5   5   9       32.23       34.63      4.39 o 
  -4   5   9       77.38       86.94      5.61 o 
  -3   5   9       19.94       20.06      2.82 o 
  -2   5   9      136.91      162.66      8.16 o 
  -1   5   9        2.54        2.60      2.39 o 
   0   5   9       20.51       16.77      1.94 o 
   1   5   9      822.43      738.94     25.72 o 
   2   5   9        4.33        1.22      2.79 o 
   3   5   9      227.76      204.97     18.36 o 
   4   5   9      138.53      132.03     11.37 o 
   5   5   9       32.72       32.08      5.09 o 
   6   5   9       48.32       44.59     27.00 o 
  -7   6   9        7.32        4.74     11.99 o 
  -6   6   9        5.88        6.93      2.79 o 
  -5   6   9       43.72       44.61      5.13 o 
  -4   6   9       32.26       39.03      3.78 o 
  -3   6   9       38.02       63.65      7.16 o 
  -2   6   9       58.33       58.61      3.56 o 
  -1   6   9       23.79       27.07      2.03 o 
   0   6   9      276.56      294.76     11.58 o 
   1   6   9      446.10      422.79     15.91 o 
   2   6   9      517.19      494.00     18.44 o 
   3   6   9       67.48       88.56      8.40 o 
   4   6   9      225.18      201.03     18.14 o 
   5   6   9       68.17       66.08     11.41 o 
   6   6   9        0.64        2.67      3.93 o 
  -6   7   9        0.57        1.05      3.16 o 
  -5   7   9        1.86        0.73      2.26 o 
  -4   7   9      294.52      250.64     11.78 o 
  -3   7   9     2400.37     2176.54     79.45 o 
  -2   7   9       44.57       42.66      4.07 o 
  -1   7   9       35.73       34.78      3.42 o 
   0   7   9       20.70       10.43      3.36 o 
   1   7   9      214.83      215.02     12.88 o 
   2   7   9      215.20      203.91      9.26 o 
   3   7   9        5.81        8.39      2.76 o 
   4   7   9      134.36      125.19     10.02 o 
   5   7   9       17.02       15.61      4.52 o 
   6   7   9       17.74       13.59      4.78 o 
  -6   8   9        0.04        3.13      3.03 o 
  -5   8   9      156.50      162.47     11.26 o 
  -4   8   9        4.98        6.58      2.54 o 
  -3   8   9       11.00        8.06      2.63 o 
  -2   8   9      138.11      137.23      7.66 o 
  -1   8   9      554.62      490.60     17.98 o 
   0   8   9     1236.12     1153.26     39.63 o 
   1   8   9      348.80      309.53     13.90 o 
   2   8   9       67.12       64.46      4.84 o 
   3   8   9       81.96       77.12     10.46 o 
   4   8   9      124.27      128.60     10.26 o 
   5   8   9      116.97      129.42     15.51 o 
   6   8   9        1.78        5.79      3.81 o 
  -6   9   9        3.31        3.12      3.84 o 
  -5   9   9        5.02        6.88      3.16 o 
  -4   9   9       45.73       43.87      4.84 o 
  -3   9   9      328.47      318.92     14.28 o 
  -2   9   9       77.11       81.89      5.80 o 
  -1   9   9      152.86      153.75     11.49 o 
   0   9   9       63.83       71.45      4.94 o 
   1   9   9        0.66        1.09      1.81 o 
   2   9   9       16.32       13.39      2.92 o 
   3   9   9      106.66      101.97      7.70 o 
   4   9   9       18.50       22.18      6.26 o 
   5   9   9       50.92       56.43      7.31 o 
   6   9   9       25.01       14.75      5.80 o 
  -6  10   9       19.56       23.99      5.29 o 
  -5  10   9      196.87      206.62     12.61 o 
  -4  10   9       77.03       74.56      8.37 o 
  -3  10   9        2.74       -0.49      2.67 o 
  -2  10   9      530.72      510.99     21.40 o 
  -1  10   9       12.72       12.27      3.38 o 
   0  10   9        0.13       -2.32      1.84 o 
   1  10   9       53.88       52.62      7.69 o 
   2  10   9        1.61        3.45      2.37 o 
   3  10   9       39.73       31.00      4.72 o 
   4  10   9       10.51       10.32      3.90 o 
   5  10   9       39.10       46.08      6.78 o 
  -5  11   9       58.50       57.61      7.52 o 
  -4  11   9       31.26       16.62      4.11 o 
  -3  11   9       67.62       65.59      6.28 o 
  -2  11   9      143.07      143.70      9.62 o 
  -1  11   9        3.95        1.93      2.70 o 
   0  11   9       67.16       72.92      5.70 o 
   1  11   9       38.64       41.18      4.53 o 
   2  11   9       10.92       15.31      3.32 o 
   3  11   9       15.17       17.66      3.75 o 
   4  11   9       24.44       21.24      6.37 o 
   5  11   9        8.87       12.77      4.62 o 
  -5  12   9       17.16       19.81      4.84 o 
  -4  12   9       29.95       30.44      4.87 o 
  -3  12   9      194.24      200.60     12.13 o 
  -2  12   9        4.21        9.80      3.43 o 
  -1  12   9       55.11       57.26      9.91 o 
   0  12   9      334.98      343.03     15.81 o 
   1  12   9       27.03       28.99      4.07 o 
   2  12   9       63.07       56.00      5.32 o 
   3  12   9       37.58       37.79      5.14 o 
   4  12   9       44.65       50.64     10.57 o 
   5  12   9       49.79       77.51     16.20 o 
  -5  13   9      112.05      119.90     11.51 o 
  -4  13   9        1.61       -0.04      3.20 o 
  -3  13   9       36.79       32.38      5.06 o 
  -2  13   9        5.05        7.87      5.51 o 
  -1  13   9       28.82       20.00      7.03 o 
   0  13   9       68.35       67.54      9.57 o 
   1  13   9       16.44       14.07      3.37 o 
   2  13   9       69.07       74.23      7.38 o 
   3  13   9        8.74       11.27      3.64 o 
   4  13   9       60.35       56.05      7.46 o 
  -4  14   9      123.56      141.94     13.43 o 
  -3  14   9       58.65       70.19     10.40 o 
  -2  14   9       77.53       65.45      9.91 o 
  -1  14   9        5.77        4.87      6.47 o 
   0  14   9        3.71        4.27      6.19 o 
   1  14   9        1.84        4.28      3.42 o 
   2  14   9       14.47       19.26      4.32 o 
   3  14   9       14.13       21.08      6.73 o 
   4  14   9       92.31      114.95     12.17 o 
  -3  15   9       19.65       11.86      9.44 o 
  -2  15   9        4.61        2.75      5.80 o 
  -1  15   9       90.42       84.36     11.47 o 
   0  15   9       26.15       28.71      8.39 o 
   1  15   9       56.03       65.31     13.66 o 
   2  15   9       44.42       50.01      6.31 o 
   3  15   9        3.18       60.86     16.60 o 
  -2  16   9        0.01        3.64      6.52 o 
  -1  16   9       11.79       14.10      7.28 o 
   0  16   9        0.01      -10.31      6.88 o 
   1  16   9       32.19       22.81      7.96 o 
   2  16   9       25.25       21.71      7.88 o 
  -1  17   9        0.24        5.92      7.18 o 
   0  17   9      111.09      129.16     14.72 o 
   1  17   9       87.59       71.67     14.43 o 
  -7   0  10       26.68       27.44     13.57 o 
  -6   0  10      433.71      423.59     53.48 o 
  -5   0  10     4041.43     3867.81    227.89 o 
  -4   0  10      199.39      194.27     12.91 o 
  -3   0  10       55.05       51.53      4.19 o 
  -2   0  10     3208.94     3247.31    126.49 o 
  -1   0  10     2545.93     2706.35    105.50 o 
   0   0  10     6185.57     6445.40    361.07 o 
   1   0  10     2841.44     2802.96    162.79 o 
   2   0  10      279.61      310.81     26.35 o 
   3   0  10     1321.98     1249.60     96.43 o 
   4   0  10      770.75      801.71     63.49 o 
   5   0  10      175.66      187.20     36.88 o 
   6   0  10        3.26        0.15      6.06 o 
   7   0  10       47.35       51.64     22.39 o 
  -7   1  10       13.42       14.40      4.99 o 
  -6   1  10       13.58       10.34      4.58 o 
  -5   1  10       12.53       15.15      4.56 o 
  -4   1  10       80.17       81.67      6.46 o 
  -3   1  10       31.47       30.80      2.36 o 
  -2   1  10       98.94       83.62      5.50 o 
  -1   1  10      374.48      323.97     13.69 o 
   0   1  10      302.72      333.29     16.42 o 
   1   1  10     1188.98     1218.07     40.94 o 
   2   1  10      252.38      214.89      7.23 o 
   3   1  10      150.38      154.88      9.28 o 
   4   1  10      951.49      817.79     50.11 o 
   5   1  10       90.67       89.02      7.13 o 
   6   1  10       32.38       35.52      9.77 o 
   7   1  10        7.87        5.80     10.25 o 
  -7   2  10        6.93        7.72      5.44 o 
  -6   2  10       59.45       78.49      9.06 o 
  -5   2  10      319.56      318.33     14.40 o 
  -4   2  10        3.82        4.50      2.07 o 
  -3   2  10        0.01        2.61      1.24 o 
  -2   2  10      178.10      207.98      9.55 o 
  -1   2  10     1101.01     1093.99     40.90 o 
   0   2  10       22.44       24.56      1.98 o 
   1   2  10     1650.31     1600.75     52.87 o 
   2   2  10       65.95       68.49      3.68 o 
   3   2  10        1.89        0.34      2.34 o 
   4   2  10        4.44        2.96      2.85 o 
   5   2  10       25.02       24.77      4.79 o 
   6   2  10       14.90       16.62      4.07 o 
   7   2  10       60.91       75.23     17.14 o 
  -7   3  10       69.87       94.64      9.96 o 
  -6   3  10      273.04      284.81     17.80 o 
  -5   3  10        0.02       -1.16      2.11 o 
  -4   3  10      186.67      172.60     10.46 o 
  -3   3  10        5.19        2.07      1.87 o 
  -2   3  10       34.33       40.06      3.57 o 
  -1   3  10       61.59       56.21      6.97 o 
   0   3  10      282.10      288.67     10.05 o 
   1   3  10      369.18      453.86     20.08 o 
   2   3  10       20.05       28.77      4.45 o 
   3   3  10      206.45      172.73     25.81 o 
   4   3  10      175.67      168.16     10.13 o 
   5   3  10       75.70       68.41      8.76 o 
   6   3  10      102.86      104.50     16.01 o 
  -7   4  10       63.21       48.83      7.86 o 
  -6   4  10      295.32      310.87     17.50 o 
  -5   4  10      258.48      245.07     11.75 o 
  -4   4  10     1797.58     1626.19     60.36 o 
  -3   4  10      771.25      726.47     28.34 o 
  -2   4  10      406.30      378.23     15.88 o 
  -1   4  10     1290.46     1275.63     47.50 o 
   0   4  10     1500.68     1614.29     49.04 o 
   1   4  10        7.65       10.68      1.89 o 
   2   4  10       95.62       88.77      5.00 o 
   3   4  10      694.73      623.75     47.12 o 
   4   4  10      663.34      514.61     29.30 o 
   5   4  10       63.73       65.43      6.21 o 
   6   4  10       52.10       48.49     10.04 o 
  -7   5  10        1.67        4.53      7.90 o 
  -6   5  10        1.36       -0.33      2.69 o 
  -5   5  10        8.02        4.61      2.37 o 
  -4   5  10       78.49       83.67      5.55 o 
  -3   5  10       91.61      106.07      6.24 o 
  -2   5  10        4.87        8.72      2.68 o 
  -1   5  10     1310.33     1354.79     50.39 o 
   0   5  10      223.52      218.05      9.19 o 
   1   5  10      302.41      292.82     11.66 o 
   2   5  10      171.77      163.74      7.68 o 
   3   5  10      402.48      378.04     27.83 o 
   4   5  10      381.27      359.11     35.10 o 
   5   5  10        2.42        3.13      3.12 o 
   6   5  10      183.32      208.00     15.43 o 
  -6   6  10      138.83      154.92     11.51 o 
  -5   6  10      164.51      170.99      9.16 o 
  -4   6  10     1162.56     1144.41     43.13 o 
  -3   6  10      874.87      865.12     33.51 o 
  -2   6  10      351.88      342.37     14.83 o 
  -1   6  10      740.65      732.16     28.72 o 
   0   6  10      556.62      509.60     20.10 o 
   1   6  10      317.34      274.45     11.19 o 
   2   6  10      241.77      245.65     10.51 o 
   3   6  10      644.58      650.30     43.74 o 
   4   6  10       34.05       34.75      4.78 o 
   5   6  10      372.97      381.25     30.49 o 
   6   6  10      425.32      431.07     59.87 o 
  -6   7  10       33.91       28.19      5.97 o 
  -5   7  10        3.41        2.69      2.77 o 
  -4   7  10        0.00       -2.91      1.94 o 
  -3   7  10      135.55      124.36      7.30 o 
  -2   7  10      394.70      429.89     18.00 o 
  -1   7  10      132.65      139.87      8.14 o 
   0   7  10      163.77      173.58      7.85 o 
   1   7  10        6.97        7.87      2.72 o 
   2   7  10        4.62        5.72      2.67 o 
   3   7  10      215.41      203.08     16.05 o 
   4   7  10        2.81       -1.13      2.84 o 
   5   7  10       28.67       29.72      5.47 o 
   6   7  10       44.04       45.74      7.07 o 
  -6   8  10        1.58        2.58      4.56 o 
  -5   8  10       20.38       27.42      4.51 o 
  -4   8  10       50.68       40.76      4.04 o 
  -3   8  10        9.01        8.54      2.67 o 
  -2   8  10      315.65      300.07     13.75 o 
  -1   8  10       24.46       22.79      4.04 o 
   0   8  10      101.79      106.21      6.44 o 
   1   8  10       33.45       30.05      3.05 o 
   2   8  10      473.60      450.48     17.40 o 
   3   8  10       71.16       78.87      7.33 o 
   4   8  10        0.16       -0.63      2.57 o 
   5   8  10       30.09       24.68      8.09 o 
   6   8  10       29.86       32.85      9.67 o 
  -6   9  10       29.98       38.17      5.63 o 
  -5   9  10        1.28        2.64      3.12 o 
  -4   9  10        2.99       -0.71      2.86 o 
  -3   9  10        1.29       -1.12      2.28 o 
  -2   9  10       11.94        5.33      3.02 o 
  -1   9  10       30.16       33.71      4.79 o 
   0   9  10       17.62       19.72      2.68 o 
   1   9  10       17.77       15.79      2.82 o 
   2   9  10      262.89      242.88     12.12 o 
   3   9  10      270.16      248.45     48.48 o 
   4   9  10      120.92      126.14     10.94 o 
   5   9  10       22.82       27.17      6.90 o 
   6   9  10       10.39       13.17      5.53 o 
  -5  10  10       32.05       28.55      4.80 o 
  -4  10  10      268.57      252.77     14.20 o 
  -3  10  10      260.21      244.18     13.65 o 
  -2  10  10      921.37      876.23     34.55 o 
  -1  10  10      103.85      100.61      7.18 o 
   0  10  10      562.27      529.49     32.21 o 
   1  10  10     1000.82      912.83     57.63 o 
   2  10  10      137.49      120.65      7.62 o 
   3  10  10       24.32       33.15      5.00 o 
   4  10  10       90.59      108.11      9.87 o 
   5  10  10       62.50       64.44      7.86 o 
  -5  11  10       44.31       45.12      5.89 o 
  -4  11  10       20.58       16.40      4.98 o 
  -3  11  10       46.25       27.34      4.63 o 
  -2  11  10        0.92       -1.87      2.93 o 
  -1  11  10       77.57       83.78      6.62 o 
   0  11  10        1.33        4.96      4.47 o 
   1  11  10      176.89      182.56     10.01 o 
   2  11  10      136.32      126.97      9.25 o 
   3  11  10       19.78       23.53      4.60 o 
   4  11  10      102.76      103.96     12.89 o 
   5  11  10        0.60       -1.34      3.47 o 
  -5  12  10       25.95       29.45      5.37 o 
  -4  12  10       60.66       73.96      7.61 o 
  -3  12  10       13.85       15.71      4.20 o 
  -2  12  10       57.31       52.25      5.99 o 
  -1  12  10       35.70       32.85      7.42 o 
   0  12  10      234.00      201.33     13.69 o 
   1  12  10      107.60       83.76      8.67 o 
   2  12  10        1.87        3.93      5.11 o 
   3  12  10       33.59       27.92      5.05 o 
   4  12  10      256.17      269.08     34.38 o 
   5  12  10       21.42       23.42      6.30 o 
  -4  13  10       40.40       50.33      6.35 o 
  -3  13  10        9.50        3.93      3.62 o 
  -2  13  10        0.84       -1.39      5.03 o 
  -1  13  10       36.13       28.93      7.88 o 
   0  13  10        7.86       14.44      6.62 o 
   1  13  10       11.15       14.27      6.08 o 
   2  13  10      101.53      111.95     10.06 o 
   3  13  10        8.04       11.57      6.59 o 
   4  13  10       17.12       22.32      8.15 o 
  -4  14  10       10.74       16.86      8.69 o 
  -3  14  10       25.32       26.48      9.78 o 
  -2  14  10        7.62        2.71      5.49 o 
  -1  14  10      230.24      231.24     19.98 o 
   0  14  10       10.02       -0.57      5.95 o 
   1  14  10      171.24      171.22     15.01 o 
   2  14  10       11.42       23.95      6.24 o 
   3  14  10       15.98       27.60      9.24 o 
   4  14  10       10.99       12.31      7.51 o 
  -3  15  10        8.35        4.83      6.43 o 
  -2  15  10        0.00       -3.65      5.70 o 
  -1  15  10        1.25        3.59      6.35 o 
   0  15  10        0.01       -5.87      5.50 o 
   1  15  10       18.48       26.40      7.82 o 
   2  15  10       19.93       35.71      9.34 o 
  -2  16  10       24.32       20.23      7.67 o 
  -1  16  10      125.79      136.86     23.32 o 
   0  16  10        1.85        2.73      7.18 o 
   1  16  10       14.82       13.25      7.68 o 
   2  16  10       28.44       31.99     10.65 o 
   0  17  10       12.46       19.83     18.97 o 
  -7   1  11        0.66        0.58      4.83 o 
  -6   1  11        6.69        8.39      4.29 o 
  -5   1  11       70.69       67.21      7.70 o 
  -4   1  11      357.88      328.83     17.29 o 
  -3   1  11       11.98       13.18      2.10 o 
  -2   1  11       71.19       63.64      4.21 o 
  -1   1  11      493.18      489.28     19.70 o 
   0   1  11      119.60      117.59      6.59 o 
   1   1  11      261.40      244.94     11.47 o 
   2   1  11      218.81      241.11      9.82 o 
   3   1  11       83.45       85.61      8.75 o 
   4   1  11      171.14      163.54     14.49 o 
   5   1  11       81.78       91.32      7.40 o 
   6   1  11       18.75       26.72      4.70 o 
  -7   2  11       43.85       50.81      7.63 o 
  -6   2  11        5.14        2.61      4.01 o 
  -5   2  11     1013.73      960.44     43.56 o 
  -4   2  11      396.16      350.61     15.25 o 
  -3   2  11       89.59       81.59      5.02 o 
  -2   2  11       56.37       47.74      3.80 o 
  -1   2  11      608.43      580.30     23.04 o 
   0   2  11      117.02      116.79      6.13 o 
   1   2  11       46.51       33.18      3.73 o 
   2   2  11      280.78      241.55     16.78 o 
   3   2  11      281.81      263.04     15.06 o 
   4   2  11      444.22      387.37     37.00 o 
   5   2  11        4.64        2.83      2.94 o 
   6   2  11        6.79       15.53      6.39 o 
  -7   3  11        1.25       10.09      6.46 o 
  -6   3  11      139.92      156.06     11.85 o 
  -5   3  11       55.98       63.63     11.64 o 
  -4   3  11       38.32       35.93      3.80 o 
  -3   3  11       15.20       18.69      3.24 o 
  -2   3  11      347.72      359.22     15.20 o 
  -1   3  11      484.70      449.09     18.64 o 
   0   3  11       42.86       43.69      2.69 o 
   1   3  11        1.23        2.90      1.68 o 
   2   3  11      213.58      193.52     13.14 o 
   3   3  11       65.14       66.37      7.41 o 
   4   3  11      117.89       95.57     14.05 o 
   5   3  11       22.38       23.20      4.12 o 
   6   3  11       63.36       71.97      7.73 o 
  -6   4  11       22.39       22.32      4.83 o 
  -5   4  11       36.31       34.44      4.95 o 
  -4   4  11      587.94      542.40     22.23 o 
  -3   4  11      538.34      512.70     20.79 o 
  -2   4  11        0.11        0.55      2.21 o 
  -1   4  11      668.73      635.79     25.11 o 
   0   4  11     1051.58     1098.14     34.18 o 
   1   4  11      629.12      630.73     22.68 o 
   2   4  11       61.78       57.83      4.61 o 
   3   4  11        4.14        2.77      2.52 o 
   4   4  11       30.25       33.70      6.85 o 
   5   4  11       39.13       39.06     10.82 o 
   6   4  11        5.27        1.15     11.07 o 
  -6   5  11       51.76       55.98      6.63 o 
  -5   5  11        4.62        0.70      2.47 o 
  -4   5  11      107.78       93.87      6.14 o 
  -3   5  11      391.46      396.16     16.77 o 
  -2   5  11       26.45       33.12      4.54 o 
  -1   5  11      157.39      179.18      9.44 o 
   0   5  11        0.85       -2.30      2.39 o 
   1   5  11       26.76       31.03      2.90 o 
   2   5  11      377.56      381.53     14.91 o 
   3   5  11        3.12        1.83      4.49 o 
   4   5  11       65.00       50.86      6.16 o 
   5   5  11       59.92       63.02      6.87 o 
   6   5  11       10.23        7.58      4.25 o 
  -6   6  11       92.13      112.14     11.51 o 
  -5   6  11       22.27       21.20      3.37 o 
  -4   6  11        5.86        9.27      2.70 o 
  -3   6  11      163.72      162.86      8.62 o 
  -2   6  11       47.79       42.83      4.31 o 
  -1   6  11       15.00       22.00      3.77 o 
   0   6  11      316.44      275.87     11.32 o 
   1   6  11        5.50        7.32      1.93 o 
   2   6  11       28.39       22.02      2.88 o 
   3   6  11      314.43      298.17     26.48 o 
   4   6  11       88.44       86.60      9.93 o 
   5   6  11        0.66        2.31      3.35 o 
   6   6  11        6.41        8.48      4.30 o 
  -6   7  11        0.34        4.50      4.87 o 
  -5   7  11       12.85       14.00      3.10 o 
  -4   7  11       17.74       10.78      3.24 o 
  -3   7  11      214.25      192.46     11.37 o 
  -2   7  11      171.26      174.74      9.32 o 
  -1   7  11       18.34       22.41      3.92 o 
   0   7  11       45.34       48.33      3.85 o 
   1   7  11      685.84      643.97     23.45 o 
   2   7  11      374.58      365.03     14.64 o 
   3   7  11      288.67      253.29     21.26 o 
   4   7  11        1.99        3.03      2.91 o 
   5   7  11       74.21       78.35     13.56 o 
   6   7  11        0.35        4.71      4.58 o 
  -6   8  11       39.86       37.65      7.72 o 
  -5   8  11       58.96       75.47      6.81 o 
  -4   8  11        4.88        2.04      2.52 o 
  -3   8  11      294.72      287.80     13.36 o 
  -2   8  11      710.50      662.33     26.67 o 
  -1   8  11      163.04      167.91      9.60 o 
   0   8  11     1726.14     1604.80     69.21 o 
   1   8  11      693.81      623.88     30.42 o 
   2   8  11       25.69       19.29      2.95 o 
   3   8  11      212.97      181.38     16.92 o 
   4   8  11       59.82       70.88      7.64 o 
   5   8  11       47.02       55.47      7.18 o 
   6   8  11       10.96       18.18      6.06 o 
  -6   9  11        5.40        1.74      4.43 o 
  -5   9  11        5.16        3.65      3.22 o 
  -4   9  11       47.62       63.16      6.08 o 
  -3   9  11       77.51       75.57      7.19 o 
  -2   9  11       79.15       75.00      5.90 o 
  -1   9  11       44.57       47.98      5.26 o 
   0   9  11        0.02        6.14      3.20 o 
   1   9  11       51.58       52.69      4.13 o 
   2   9  11       12.74       14.54      2.96 o 
   3   9  11       74.67       66.48      6.89 o 
   4   9  11       90.27       87.89      8.57 o 
   5   9  11       28.02       29.31      5.64 o 
  -5  10  11       10.57        8.11      3.71 o 
  -4  10  11        1.73        1.72      3.11 o 
  -3  10  11      111.95      105.38      8.03 o 
  -2  10  11      349.15      368.80     16.69 o 
  -1  10  11       19.92       20.70      3.97 o 
   0  10  11       22.05       22.52      4.02 o 
   1  10  11      318.57      315.95     14.77 o 
   2  10  11        7.10        5.94      2.62 o 
   3  10  11      118.18      137.15     11.65 o 
   4  10  11       99.68       96.96     10.00 o 
   5  10  11       20.14       22.74      5.35 o 
  -5  11  11        6.11        4.05      3.75 o 
  -4  11  11        3.57       -0.38      6.96 o 
  -3  11  11       20.25       16.04      4.26 o 
  -2  11  11      284.84      272.35     19.58 o 
  -1  11  11        6.25        1.85      3.10 o 
   0  11  11      152.15      160.75     11.97 o 
   1  11  11      243.58      215.15     14.37 o 
   2  11  11      142.32      136.02      8.56 o 
   3  11  11      102.17       94.18     17.85 o 
   4  11  11        5.96        6.51      3.65 o 
   5  11  11        8.13       18.49     10.41 o 
  -5  12  11       17.15       13.79      5.21 o 
  -4  12  11       52.14       51.48      6.23 o 
  -3  12  11        0.32        4.24      3.51 o 
  -2  12  11       57.41       51.78      7.65 o 
  -1  12  11      303.81      280.62     19.18 o 
   0  12  11       37.07       26.31     10.27 o 
   1  12  11       14.85       20.27      5.79 o 
   2  12  11      124.97      107.94     10.22 o 
   3  12  11       64.65       82.89     14.51 o 
   4  12  11        0.64       24.87      9.40 o 
  -4  13  11       15.72       11.25      4.30 o 
  -3  13  11        2.96        5.62      4.60 o 
  -2  13  11       59.95       68.29      9.42 o 
  -1  13  11       62.30       48.49      8.81 o 
   0  13  11       40.88       42.55     10.59 o 
   1  13  11      144.65      150.60     14.53 o 
   2  13  11       30.56       37.79     12.81 o 
   3  13  11       69.81       83.99     18.15 o 
   4  13  11      108.33      156.39     42.29 o 
  -4  14  11       95.77      140.16     17.92 o 
  -3  14  11        6.27       14.30      7.65 o 
  -2  14  11       15.03       13.38      6.86 o 
  -1  14  11      143.57      130.77     13.37 o 
   0  14  11       27.16       32.44      8.41 o 
   1  14  11        5.68       11.10      6.46 o 
   2  14  11      144.47      120.06     15.42 o 
   3  14  11      162.96      164.37     42.68 o 
  -3  15  11       11.70       24.24     10.01 o 
  -2  15  11       36.29       31.71      8.17 o 
  -1  15  11       15.67       13.53      7.17 o 
   0  15  11       90.39       91.49     20.88 o 
   1  15  11       31.49       25.00      8.06 o 
   2  15  11       58.42       79.30     35.04 o 
  -2  16  11        0.03       -4.48      9.22 o 
  -1  16  11        6.00        6.30      7.31 o 
   0  16  11       12.89       15.63      7.97 o 
   1  16  11        0.04        2.14      8.64 o 
  -6   0  12       49.38       50.53     19.89 o 
  -5   0  12      119.38      108.64     13.59 o 
  -4   0  12      329.56      324.32     32.41 o 
  -3   0  12      961.68      928.18     81.94 o 
  -2   0  12      154.73      184.52     10.31 o 
  -1   0  12      125.62       99.66      5.96 o 
   0   0  12      209.41      410.89     26.57 o 
   1   0  12     1359.29     1368.64     73.76 o 
   2   0  12       13.54        9.02      3.33 o 
   3   0  12      105.10      102.17     10.46 o 
   4   0  12      287.80      264.05     52.96 o 
   5   0  12       18.66        9.00      6.59 o 
   6   0  12        0.36        5.50      8.17 o 
  -6   1  12      130.19      122.94     14.08 o 
  -5   1  12       53.68       53.98      7.25 o 
  -4   1  12      214.86      190.82     11.72 o 
  -3   1  12       14.72       13.81      3.72 o 
  -2   1  12      531.05      491.20     19.87 o 
  -1   1  12     2006.67     2039.71     74.59 o 
   0   1  12      104.45      116.22      7.00 o 
   1   1  12       46.66       42.14      6.00 o 
   2   1  12      945.65      846.11     45.41 o 
   3   1  12      550.20      452.46     30.50 o 
   4   1  12      212.13      188.88     24.22 o 
   5   1  12        7.04        8.48      4.03 o 
   6   1  12       10.66        7.18      3.87 o 
  -6   2  12       15.24        8.30      4.58 o 
  -5   2  12       16.54       14.90      4.26 o 
  -4   2  12       22.88       19.24      4.10 o 
  -3   2  12       31.64       36.81      3.55 o 
  -2   2  12       18.99       23.45      2.96 o 
  -1   2  12      187.65      185.84      9.48 o 
   0   2  12     1478.54     1476.55     49.26 o 
   1   2  12      131.44      134.05      6.65 o 
   2   2  12      287.32      262.72     14.54 o 
   3   2  12        1.83       -4.88      3.76 o 
   4   2  12      129.84      102.03      7.99 o 
   5   2  12        1.74        7.31      3.42 o 
   6   2  12        8.44        7.70      3.80 o 
  -6   3  12       94.93       94.43     13.58 o 
  -5   3  12       14.30       19.01      4.83 o 
  -4   3  12      220.81      228.39     13.31 o 
  -3   3  12      287.27      286.97     12.82 o 
  -2   3  12      751.82      732.38     28.60 o 
  -1   3  12      359.29      398.64     17.00 o 
   0   3  12      137.72      254.26     17.01 o 
   1   3  12        1.82        1.37      1.67 o 
   2   3  12      127.08      123.58      7.39 o 
   3   3  12       46.23       89.14     15.10 o 
   4   3  12        0.76        1.20      6.30 o 
   5   3  12       12.12        6.80      3.31 o 
   6   3  12        2.56       10.35      5.38 o 
  -6   4  12        0.84        4.77      3.79 o 
  -5   4  12      102.39      102.60      8.97 o 
  -4   4  12      338.30      320.05     14.40 o 
  -3   4  12      176.13      165.14      8.62 o 
  -2   4  12       22.76       20.55      3.37 o 
  -1   4  12       27.54       26.55      4.07 o 
   0   4  12      227.80      245.99     10.13 o 
   1   4  12      210.53      193.56      8.67 o 
   2   4  12      167.36      155.85      8.70 o 
   3   4  12       40.18       34.19      7.23 o 
   4   4  12        0.15        5.86      3.03 o 
   5   4  12       21.22       28.98      4.97 o 
   6   4  12       19.64       20.31     10.67 o 
  -6   5  12      130.80      154.76     12.28 o 
  -5   5  12       50.35       49.47      6.12 o 
  -4   5  12      160.51      157.31      8.56 o 
  -3   5  12      942.75      864.51     33.71 o 
  -2   5  12      267.30      247.70     11.73 o 
  -1   5  12      482.50      481.41     20.17 o 
   0   5  12      283.31      285.96     13.59 o 
   1   5  12      371.19      335.93     14.55 o 
   2   5  12        3.34        2.18      2.10 o 
   3   5  12      185.32      171.97     11.01 o 
   4   5  12      159.22      148.37     13.69 o 
   5   5  12       53.03       54.95      6.54 o 
   6   5  12      134.52      161.84     13.40 o 
  -6   6  12       26.03       31.63      5.61 o 
  -5   6  12      172.14      150.88     10.60 o 
  -4   6  12      235.82      222.93     11.14 o 
  -3   6  12       60.33       72.88      5.37 o 
  -2   6  12        0.38       -3.61      2.41 o 
  -1   6  12     1279.71     1254.63     54.67 o 
   0   6  12      520.01      528.52     22.29 o 
   1   6  12        6.37       10.04      2.22 o 
   2   6  12       59.97       52.58      4.11 o 
   3   6  12       23.18       24.23      5.70 o 
   4   6  12      171.51      155.06     18.25 o 
   5   6  12      186.25      167.33     26.26 o 
   6   6  12       26.33       29.26     10.80 o 
  -6   7  12       34.20       44.24      8.16 o 
  -5   7  12       90.78      104.85      7.02 o 
  -4   7  12       28.18       33.95      3.96 o 
  -3   7  12      225.94      227.82     11.22 o 
  -2   7  12       29.54       27.05      3.93 o 
  -1   7  12        7.39        8.88      3.52 o 
   0   7  12      660.28      640.26     26.36 o 
   1   7  12       15.88       10.35      2.21 o 
   2   7  12       32.35       31.10      3.27 o 
   3   7  12       27.06       32.89      5.78 o 
   4   7  12       81.30       70.47     11.21 o 
   5   7  12       41.36       41.22      7.11 o 
   6   7  12        0.61        0.00      4.22 o 
  -5   8  12       18.41       14.73      4.22 o 
  -4   8  12       24.57       40.46      6.02 o 
  -3   8  12        1.96       -3.29      2.20 o 
  -2   8  12       82.41       76.09      6.53 o 
  -1   8  12       13.63       15.61      3.87 o 
   0   8  12       10.66       10.73      4.37 o 
   1   8  12        2.60        3.88      3.25 o 
   2   8  12       81.93       82.25      6.43 o 
   3   8  12        0.00       -0.93      5.68 o 
   4   8  12       51.40       61.22      8.65 o 
   5   8  12       30.41       43.03     15.50 o 
  -5   9  12       60.52       72.63      8.29 o 
  -4   9  12       76.18       85.38      7.27 o 
  -3   9  12       12.07       12.18      3.17 o 
  -2   9  12      108.64      124.11      7.88 o 
  -1   9  12       42.62       36.05      4.90 o 
   0   9  12      123.74      128.08      8.43 o 
   1   9  12      579.29      546.21     25.17 o 
   2   9  12       26.67       40.34      5.90 o 
   3   9  12        3.09       13.00      3.40 o 
   4   9  12        2.20        0.79      2.92 o 
   5   9  12       66.51       89.10     21.75 o 
  -5  10  12       13.76       13.76      4.33 o 
  -4  10  12        8.43        3.83      3.25 o 
  -3  10  12        1.27        1.87      3.12 o 
  -2  10  12       67.68       69.24      6.20 o 
  -1  10  12      373.08      378.51     19.65 o 
   0  10  12      308.82      303.57     14.94 o 
   1  10  12      186.69      160.29     11.56 o 
   2  10  12        0.87        9.26      6.14 o 
   3  10  12       28.72       25.53      4.68 o 
   4  10  12        2.12        4.48      3.91 o 
   5  10  12       12.47       14.00      5.20 o 
  -5  11  12      110.82      124.67     11.63 o 
  -4  11  12        0.21       -1.38      4.60 o 
  -3  11  12       30.37       35.62      5.16 o 
  -2  11  12       22.83       22.91      7.72 o 
  -1  11  12      614.52      627.88     26.36 o 
   0  11  12       88.86       94.91      9.35 o 
   1  11  12      159.16      165.77     12.22 o 
   2  11  12      202.73      193.10     20.37 o 
   3  11  12       50.31       47.15      6.16 o 
   4  11  12       50.05       47.75      7.93 o 
  -4  12  12       21.19       24.68      4.90 o 
  -3  12  12      112.84      110.21      8.98 o 
  -2  12  12      118.68      115.80      9.24 o 
  -1  12  12       28.30       16.14     13.52 o 
   0  12  12       53.98       49.22      7.52 o 
   1  12  12      186.86      195.65     24.60 o 
   2  12  12       91.77       95.09     12.24 o 
   3  12  12       57.74       67.20     25.16 o 
   4  12  12       23.93       63.61     13.74 o 
  -4  13  12       14.22       14.90      5.36 o 
  -3  13  12       59.14       61.15      8.99 o 
  -2  13  12       53.34       55.26      9.04 o 
  -1  13  12        6.35       10.53      6.79 o 
   0  13  12        2.67        8.08      6.00 o 
   1  13  12        2.00       10.31      8.34 o 
   2  13  12        2.33       20.70      7.24 o 
   3  13  12       32.41       44.28     10.82 o 
  -3  14  12        1.63        0.96      6.81 o 
  -2  14  12      114.66      116.42     18.38 o 
  -1  14  12       26.50       21.97      7.78 o 
   0  14  12        0.59       -1.18      5.95 o 
   1  14  12       23.08       19.33      7.16 o 
   2  14  12       22.73       29.11     25.29 o 
   3  14  12        1.51       47.42     18.18 o 
  -2  15  12      127.81      147.00     14.29 o 
  -1  15  12      114.97      118.85     13.37 o 
   0  15  12       29.77       32.78      8.52 o 
   1  15  12        0.02        0.85      6.51 o 
  -1  16  12        1.29       -4.51      6.73 o 
   0  16  12       65.97       52.19     12.91 o 
   1  16  12       49.87       43.87     11.70 o 
  -6   1  13       24.56       21.62      5.64 o 
  -5   1  13       21.13       16.67      5.29 o 
  -4   1  13       20.16        8.80      3.85 o 
  -3   1  13      431.92      380.53     19.46 o 
  -2   1  13      461.96      401.32     19.99 o 
  -1   1  13      126.76      132.16      7.77 o 
   0   1  13      202.79      216.65      9.73 o 
   1   1  13      172.17      209.14     13.37 o 
   2   1  13      143.71      135.14     15.43 o 
   3   1  13      661.26      592.85     42.89 o 
   4   1  13        1.06        2.19      2.89 o 
   5   1  13       67.15       62.48      8.76 o 
   6   1  13       17.59       25.18      5.00 o 
  -6   2  13       95.01       84.92      9.06 o 
  -5   2  13       79.60       86.19      9.85 o 
  -4   2  13      312.39      291.91     16.28 o 
  -3   2  13      315.52      301.52     16.29 o 
  -2   2  13      154.74      148.94      7.99 o 
  -1   2  13        0.73        4.03      2.92 o 
   0   2  13      184.73      196.67      9.11 o 
   1   2  13      846.40      849.94     29.74 o 
   2   2  13     1088.10      997.12     43.59 o 
   3   2  13        5.74        4.31      5.41 o 
   4   2  13       56.99       46.50      7.57 o 
   5   2  13      308.65      271.51     19.66 o 
   6   2  13       59.41       53.76      7.61 o 
  -6   3  13       14.20       15.08      4.89 o 
  -5   3  13      111.86      107.64      8.83 o 
  -4   3  13       94.39      100.51      8.27 o 
  -3   3  13       51.22       42.77      5.43 o 
  -2   3  13     1087.72     1060.41     40.47 o 
  -1   3  13      837.08      759.55     29.94 o 
   0   3  13     1568.00     1605.59     53.82 o 
   1   3  13      384.52      333.04     13.30 o 
   2   3  13       25.05       21.17      3.91 o 
   3   3  13      699.08      668.27     54.30 o 
   4   3  13      294.50      296.12     39.85 o 
   5   3  13      129.30      111.32     10.64 o 
   6   3  13       11.87       20.19      5.35 o 
  -6   4  13       81.33       90.65     15.17 o 
  -5   4  13       56.77       51.05      7.49 o 
  -4   4  13        6.28        7.30      4.36 o 
  -3   4  13       77.09       78.58      5.49 o 
  -2   4  13      222.28      214.83     10.58 o 
  -1   4  13       18.52       30.61      4.40 o 
   0   4  13     1519.36     1547.51     57.78 o 
   1   4  13        0.36       -3.11      2.77 o 
   2   4  13       16.60       15.76      3.92 o 
   3   4  13       15.68       26.07      4.20 o 
   4   4  13       91.73       75.17      7.17 o 
   5   4  13       76.39       76.85      7.87 o 
   6   4  13       13.48       17.70      5.14 o 
  -6   5  13        4.84       10.80      4.28 o 
  -5   5  13       17.20       19.48      4.72 o 
  -4   5  13       55.00       54.54      6.29 o 
  -3   5  13        1.15       -0.50      2.29 o 
  -2   5  13      117.13      105.57      6.91 o 
  -1   5  13       25.40       34.86      4.68 o 
   0   5  13      869.68      851.44     42.40 o 
   1   5  13       98.33      112.12      6.06 o 
   2   5  13      219.96      231.97     15.33 o 
   3   5  13       25.90       34.41      5.28 o 
   4   5  13      144.90      134.55     10.03 o 
   5   5  13        7.50        3.20      4.34 o 
   6   5  13        7.74        1.58      4.74 o 
  -6   6  13        6.31       10.09      5.33 o 
  -5   6  13       87.53       90.88      8.30 o 
  -4   6  13       11.80        7.32      3.85 o 
  -3   6  13      101.82       91.55      6.19 o 
  -2   6  13       45.61       42.67      4.70 o 
  -1   6  13      109.45      102.41      7.28 o 
   0   6  13       12.43       14.64      4.07 o 
   1   6  13        0.61        1.10      3.09 o 
   2   6  13      125.42      133.85     12.78 o 
   3   6  13      264.08      252.34     17.72 o 
   4   6  13        2.82        6.60      4.37 o 
   5   6  13        9.04        9.11      3.92 o 
  -5   7  13      202.48      191.51     16.73 o 
  -4   7  13       62.28       60.12      5.24 o 
  -3   7  13       65.16       51.97      4.90 o 
  -2   7  13      675.96      651.47     26.59 o 
  -1   7  13      554.57      533.27     22.59 o 
   0   7  13      659.74      627.45     26.18 o 
   1   7  13      897.44      912.00     36.22 o 
   2   7  13      313.58      292.12     18.37 o 
   3   7  13      134.92      149.57     10.25 o 
   4   7  13       59.42       67.47      7.47 o 
   5   7  13       72.56       66.66      7.97 o 
  -5   8  13       89.97       91.70     10.83 o 
  -4   8  13        3.02        2.84      2.79 o 
  -3   8  13      122.81      125.08      7.76 o 
  -2   8  13       28.75       26.12      4.50 o 
  -1   8  13     1102.04     1063.55     44.22 o 
   0   8  13      637.09      607.73     33.78 o 
   1   8  13        1.06        4.70      3.13 o 
   2   8  13        0.44        1.02      5.22 o 
   3   8  13      122.80      124.79     11.34 o 
   4   8  13      128.52      124.44     15.23 o 
   5   8  13        5.43        6.80      4.18 o 
  -5   9  13      110.43      126.00     12.57 o 
  -4   9  13        1.25        4.04      3.87 o 
  -3   9  13        2.23       -0.28      2.69 o 
  -2   9  13      113.17      129.43      8.24 o 
  -1   9  13      157.28      151.62      9.44 o 
   0   9  13      108.34      107.57      7.80 o 
   1   9  13      101.90       91.40      7.30 o 
   2   9  13      575.62      527.30    117.90 o 
   3   9  13      189.32      175.98     12.75 o 
   4   9  13        5.34        6.76      3.74 o 
   5   9  13        3.32       13.67      6.98 o 
  -5  10  13       11.44       23.71      9.22 o 
  -4  10  13        6.99        8.23      3.71 o 
  -3  10  13       26.11       14.81      4.94 o 
  -2  10  13       73.40       75.37      8.17 o 
  -1  10  13        0.76       -1.29      3.09 o 
   0  10  13      269.58      299.92     15.03 o 
   1  10  13      149.69      155.27     11.62 o 
   2  10  13       94.22      123.44     20.42 o 
   3  10  13       27.23       46.07     11.96 o 
   4  10  13        0.22        3.42      3.31 o 
  -4  11  13       18.79       15.98      5.59 o 
  -3  11  13       98.65       83.84      7.71 o 
  -2  11  13        5.94        5.38      3.78 o 
  -1  11  13       16.18       15.86      4.12 o 
   0  11  13      462.67      481.32     25.67 o 
   1  11  13       87.49       82.75     12.66 o 
   2  11  13        0.10       15.68      8.18 o 
   3  11  13       11.91       16.95     12.12 o 
   4  11  13       37.79       33.75     12.78 o 
  -4  12  13       19.89       14.11      4.58 o 
  -3  12  13       11.87        2.43      4.01 o 
  -2  12  13        9.60       13.38      6.12 o 
  -1  12  13       10.53        4.73      5.70 o 
   0  12  13        7.03       15.19      5.59 o 
   1  12  13       35.47       34.93      6.48 o 
   2  12  13      100.57      134.88     49.14 o 
   3  12  13        3.58       26.83      9.29 o 
   4  12  13        9.35       37.68     18.44 o 
  -3  13  13      381.62      397.35     25.57 o 
  -2  13  13       45.09       35.55      7.83 o 
  -1  13  13       15.86       10.80      7.19 o 
   0  13  13       64.11       72.84     10.96 o 
   1  13  13       23.05       27.37      6.51 o 
   2  13  13      126.29      194.50     33.99 o 
   3  13  13      222.72      215.89     53.75 o 
  -3  14  13       12.03       11.07      9.75 o 
  -2  14  13        3.47        4.61      6.30 o 
  -1  14  13       16.04       23.94      7.85 o 
   0  14  13       20.39       22.49      7.69 o 
   1  14  13       97.95       98.75     27.87 o 
   2  14  13      123.45      160.87     21.34 o 
  -2  15  13       25.67       39.52     13.96 o 
  -1  15  13        1.52       -2.44      6.64 o 
   0  15  13       31.57       29.36      8.47 o 
   1  15  13        3.49        7.51      6.38 o 
  -6   0  14        4.10       -0.15      6.03 o 
  -5   0  14        6.63        5.75      7.51 o 
  -4   0  14       31.81       25.80      7.69 o 
  -3   0  14      171.01      129.52     14.56 o 
  -2   0  14      187.26      159.22     26.35 o 
  -1   0  14      501.19      492.54     71.27 o 
   0   0  14      455.24      566.28     30.96 o 
   1   0  14      225.35      222.53     15.72 o 
   2   0  14     1536.97     1492.24    258.85 o 
   3   0  14       82.48       64.66      9.09 o 
   4   0  14       58.99       37.62      7.21 o 
   5   0  14       17.38       15.11      9.35 o 
   6   0  14        4.40       40.05     19.76 o 
  -6   1  14       38.92       32.56      6.71 o 
  -5   1  14      379.90      348.66     27.49 o 
  -4   1  14      185.17      203.64     27.33 o 
  -3   1  14      324.27      299.27     16.40 o 
  -2   1  14      509.32      446.79     22.14 o 
  -1   1  14      628.63      599.94     28.18 o 
   0   1  14      434.97      494.41     25.23 o 
   1   1  14     3053.80     3122.01    105.63 o 
   2   1  14      423.54      414.76     21.17 o 
   3   1  14       13.91       17.93      4.80 o 
   4   1  14      250.07      248.07     28.56 o 
   5   1  14      210.24      195.54     15.99 o 
   6   1  14        4.49        5.23      8.90 o 
  -6   2  14       43.94       50.15      7.65 o 
  -5   2  14        0.75       -0.54      5.25 o 
  -4   2  14      119.31      103.99      8.68 o 
  -3   2  14       35.72       29.18      4.94 o 
  -2   2  14      394.08      351.73     18.34 o 
  -1   2  14       33.22       28.16      4.32 o 
   0   2  14      188.95      180.88     10.17 o 
   1   2  14        0.04       -1.82      2.81 o 
   2   2  14       18.66       15.38      7.00 o 
   3   2  14       26.50       26.97      4.74 o 
   4   2  14      146.87      115.95     15.16 o 
   5   2  14       16.93       20.06      7.72 o 
   6   2  14       20.32       18.21      7.71 o 
  -6   3  14        2.39        1.96      3.90 o 
  -5   3  14        0.10       -0.23      3.44 o 
  -4   3  14      284.79      296.29     16.68 o 
  -3   3  14      505.96      485.90     24.05 o 
  -2   3  14      199.24      201.92     12.33 o 
  -1   3  14        0.26       -1.06      3.06 o 
   0   3  14      534.49      505.03     29.11 o 
   1   3  14      104.47      102.70      5.98 o 
   2   3  14       26.40       18.60      4.46 o 
   3   3  14        0.48        1.18      2.77 o 
   4   3  14       21.99       24.14      4.76 o 
   5   3  14       19.40       30.79      5.52 o 
   6   3  14       45.60       50.45      8.39 o 
  -6   4  14       29.00       23.34     10.05 o 
  -5   4  14        6.50        1.09      3.81 o 
  -4   4  14       93.41       97.32      8.27 o 
  -3   4  14      111.13      104.05      8.45 o 
  -2   4  14      589.18      571.20     23.39 o 
  -1   4  14      512.96      460.77     19.82 o 
   0   4  14      145.34      141.54      8.97 o 
   1   4  14      144.73      123.21      8.18 o 
   2   4  14      813.42      809.73     72.94 o 
   3   4  14        3.54        8.81      3.49 o 
   4   4  14        6.63       13.56      8.17 o 
   5   4  14        1.62       12.65      8.10 o 
  -6   5  14      176.80      196.28     23.45 o 
  -5   5  14      148.17      146.76     11.00 o 
  -4   5  14      857.72      829.77     38.54 o 
  -3   5  14       81.42       82.25      7.38 o 
  -2   5  14      412.96      376.10     16.72 o 
  -1   5  14     1929.41     1901.28     70.44 o 
   0   5  14      875.07      884.76     35.04 o 
   1   5  14       33.07       50.78      7.11 o 
   2   5  14      186.33      204.80     18.67 o 
   3   5  14     1087.44     1082.06     56.58 o 
   4   5  14      680.67      646.96     45.87 o 
   5   5  14       51.22       42.94      7.33 o 
  -5   6  14       24.30       38.11      5.72 o 
  -4   6  14        6.47        6.80      3.86 o 
  -3   6  14       55.52       54.73      8.61 o 
  -2   6  14       18.50       19.19      3.82 o 
  -1   6  14      416.09      394.36     17.78 o 
   0   6  14      219.28      218.76     11.81 o 
   1   6  14        5.49        6.53      3.39 o 
   2   6  14       27.12       23.64      7.27 o 
   3   6  14        0.94        2.19      3.65 o 
   4   6  14       63.60       68.01      8.01 o 
   5   6  14       19.96       27.45      5.67 o 
  -5   7  14       11.45       10.44      6.50 o 
  -4   7  14        4.83        5.04      3.50 o 
  -3   7  14       27.06       27.24      4.03 o 
  -2   7  14       14.37        9.63      3.62 o 
  -1   7  14      230.03      247.75     12.74 o 
   0   7  14       30.64       46.45      5.47 o 
   1   7  14      106.80      109.88      8.00 o 
   2   7  14      133.24      139.63     26.76 o 
   3   7  14      390.97      394.58     43.62 o 
   4   7  14      199.56      199.10     14.41 o 
   5   7  14       18.42       22.76      5.01 o 
  -5   8  14        3.55       11.24      5.93 o 
  -4   8  14       19.73       16.51      4.42 o 
  -3   8  14      114.25      100.13      7.03 o 
  -2   8  14       60.78       48.95      7.80 o 
  -1   8  14       22.47       24.39      4.86 o 
   0   8  14      330.65      321.19     18.73 o 
   1   8  14        3.90        5.36      3.50 o 
   2   8  14       30.71       29.16      8.02 o 
   3   8  14       36.00       33.69     11.13 o 
   4   8  14       86.47       86.21     14.48 o 
   5   8  14        6.70       13.37      6.72 o 
  -5   9  14       78.06       75.88     14.23 o 
  -4   9  14       18.22       19.16      5.83 o 
  -3   9  14        1.48        6.11      3.16 o 
  -2   9  14      227.14      208.27     12.71 o 
  -1   9  14      550.20      548.95     35.48 o 
   0   9  14      215.51      235.36     12.75 o 
   1   9  14        3.21        2.10      3.48 o 
   2   9  14      257.98      219.93     40.18 o 
   3   9  14      114.27       96.71     35.44 o 
   4   9  14      182.51      159.93     21.90 o 
  -4  10  14        7.26       11.03      5.66 o 
  -3  10  14       25.11       24.34      5.37 o 
  -2  10  14      103.62      129.52      8.60 o 
  -1  10  14        4.06        3.45      3.56 o 
   0  10  14        1.61        7.74      3.80 o 
   1  10  14        0.04        5.66      4.15 o 
   2  10  14      229.12      227.64     23.96 o 
   3  10  14      249.26      224.28     24.85 o 
   4  10  14       42.02       65.26     14.43 o 
  -4  11  14        4.19        4.15      5.91 o 
  -3  11  14       15.70       18.96      5.21 o 
  -2  11  14      247.78      264.05     16.24 o 
  -1  11  14      121.77      134.11     11.05 o 
   0  11  14      283.25      268.99     16.83 o 
   1  11  14      519.42      500.27     33.53 o 
   2  11  14      266.85      328.57     96.16 o 
   3  11  14      146.13      150.00     56.64 o 
   4  11  14      321.94      192.59     37.68 o 
  -4  12  14       18.97       17.41      5.85 o 
  -3  12  14        1.14        0.03      3.64 o 
  -2  12  14       89.40       97.98     11.33 o 
  -1  12  14        5.73        0.61      8.86 o 
   0  12  14      212.62      196.28     20.74 o 
   1  12  14        0.54       15.38      6.69 o 
   2  12  14      127.80      158.36     20.68 o 
   3  12  14       37.39       50.88     11.55 o 
  -3  13  14      101.43      103.82     12.78 o 
  -2  13  14        0.38       -0.78      5.92 o 
  -1  13  14       21.14       22.67      8.15 o 
   0  13  14       13.45       13.98      6.83 o 
   1  13  14       13.02       21.37      6.15 o 
   2  13  14        0.83       48.21     17.65 o 
   3  13  14        8.05       36.09     15.28 o 
  -2  14  14       27.09       22.93      7.89 o 
  -1  14  14       15.56       10.30      7.19 o 
   0  14  14        3.59        7.16      6.98 o 
   1  14  14       26.53       38.96     11.55 o 
   0  15  14        7.97        9.08      6.76 o 
  -6   1  15        1.35       -0.60      4.56 o 
  -5   1  15      129.79      119.56     12.99 o 
  -4   1  15      159.35      169.33     16.78 o 
  -3   1  15        9.51        8.59      3.92 o 
  -2   1  15       20.39       10.62      4.17 o 
  -1   1  15        1.40        3.86      3.81 o 
   0   1  15       37.40       51.90      6.00 o 
   1   1  15       78.72      102.45      7.23 o 
   2   1  15       15.47       16.00      6.84 o 
   3   1  15        0.83        0.27      4.41 o 
   4   1  15       91.72       92.15      9.45 o 
   5   1  15       99.22       91.16      9.20 o 
  -6   2  15        0.02        6.85      6.85 o 
  -5   2  15       38.86       45.66      7.38 o 
  -4   2  15        6.79        8.66      4.13 o 
  -3   2  15      327.32      293.67     16.45 o 
  -2   2  15      277.00      251.98     14.59 o 
  -1   2  15       15.77        7.42      4.15 o 
   0   2  15       50.57       35.56      5.01 o 
   1   2  15      273.12      252.75     15.63 o 
   2   2  15      129.96      131.36     11.60 o 
   3   2  15        0.69        5.39      4.34 o 
   4   2  15        1.98       14.26      4.45 o 
   5   2  15        0.18        7.62      9.13 o 
  -6   3  15       42.09       61.39     12.91 o 
  -5   3  15      101.01      108.65     11.52 o 
  -4   3  15       40.53       53.56      7.49 o 
  -3   3  15      103.95      107.73     10.98 o 
  -2   3  15      106.83      113.14      8.82 o 
  -1   3  15       84.92       79.77      7.65 o 
   0   3  15       41.80       41.85      5.32 o 
   1   3  15       87.44       89.20      8.66 o 
   2   3  15       59.58       68.55      6.53 o 
   3   3  15      110.08      110.69      8.98 o 
   4   3  15       42.59       63.25     10.79 o 
   5   3  15      147.94      176.63     18.98 o 
  -5   4  15        6.31        6.54      4.07 o 
  -4   4  15       72.54       62.29     13.42 o 
  -3   4  15       78.91       71.67      7.20 o 
  -2   4  15       55.60       53.84      7.53 o 
  -1   4  15       31.32       36.66      5.04 o 
   0   4  15       17.34       24.99      4.43 o 
   1   4  15        1.04        2.61      3.29 o 
   2   4  15      181.68      206.25     17.62 o 
   3   4  15      113.09      131.64      9.81 o 
   4   4  15        9.51       12.19      5.59 o 
   5   4  15        0.41        9.96     13.30 o 
  -5   5  15       29.01       22.44      5.16 o 
  -4   5  15       53.26       56.98      7.26 o 
  -3   5  15       34.09       38.03      5.60 o 
  -2   5  15       88.56       89.83      7.87 o 
  -1   5  15      399.32      386.89     17.47 o 
   0   5  15      134.45      141.42     10.86 o 
   1   5  15       34.14       40.52      5.08 o 
   2   5  15      234.06      242.48     19.12 o 
   3   5  15      256.14      272.31     26.47 o 
   4   5  15        0.06        7.03      3.47 o 
   5   5  15        1.95        2.36      5.15 o 
  -5   6  15       55.07       53.39      7.01 o 
  -4   6  15        8.52        8.96      4.15 o 
  -3   6  15       17.81       19.20      4.84 o 
  -2   6  15       20.25       17.90      4.09 o 
  -1   6  15      819.61      800.72     31.99 o 
   0   6  15       40.36       45.67      6.54 o 
   1   6  15       40.76       39.73      5.20 o 
   2   6  15        0.13        0.25      6.04 o 
   3   6  15      194.90      192.16     21.15 o 
   4   6  15        5.25        8.78      9.40 o 
   5   6  15        5.47        9.95      4.47 o 
  -5   7  15       13.97       16.70      4.94 o 
  -4   7  15        9.92       14.90      4.66 o 
  -3   7  15        0.92        0.38      3.61 o 
  -2   7  15       61.05       64.04      5.95 o 
  -1   7  15        0.43       -3.21      3.30 o 
   0   7  15      265.46      284.53     14.31 o 
   1   7  15       36.26       46.09      5.95 o 
   2   7  15       16.60       30.82      8.31 o 
   3   7  15       36.52       41.17     12.66 o 
   4   7  15       24.48       34.49     11.92 o 
   5   7  15        6.08       15.34      4.96 o 
  -5   8  15       21.06       35.30     10.80 o 
  -4   8  15       11.21        5.92      4.17 o 
  -3   8  15       99.37       85.44      8.06 o 
  -2   8  15       52.92       52.74      7.54 o 
  -1   8  15      299.21      285.45     15.08 o 
   0   8  15       21.43       23.29      4.70 o 
   1   8  15       46.66       49.81      5.86 o 
   2   8  15       74.95       77.62     14.50 o 
   3   8  15      703.83      599.91    134.89 o 
   4   8  15       54.82       65.98     20.29 o 
  -4   9  15       43.66       47.63     10.79 o 
  -3   9  15       14.81       14.07      4.91 o 
  -2   9  15        1.60       -2.96      3.20 o 
  -1   9  15       87.38       91.95     10.12 o 
   0   9  15      313.73      354.05     22.47 o 
   1   9  15      272.51      288.51     28.94 o 
   2   9  15       44.69       55.18     13.22 o 
   3   9  15       79.84       90.97     33.59 o 
   4   9  15      230.93      225.99     33.85 o 
  -4  10  15        0.22       -4.78      4.53 o 
  -3  10  15       38.20       46.75      6.19 o 
  -2  10  15      192.43      161.09     10.07 o 
  -1  10  15       61.86       57.46      7.38 o 
   0  10  15       39.69       47.51      7.39 o 
   1  10  15      106.39      101.90     17.75 o 
   2  10  15        8.70       35.99     10.89 o 
   3  10  15       69.31      109.11     42.29 o 
   4  10  15       14.51       35.83     14.75 o 
  -4  11  15       11.84        6.06      7.11 o 
  -3  11  15        0.28        2.39      4.02 o 
  -2  11  15       51.01       52.59      9.47 o 
  -1  11  15        9.28        6.35      5.67 o 
   0  11  15       14.10       17.69      6.00 o 
   1  11  15       36.31       39.02     14.59 o 
   2  11  15        0.01       33.75      9.62 o 
   3  11  15        1.22       44.06     10.91 o 
  -3  12  15        2.96        3.19      4.34 o 
  -2  12  15      175.10      155.55     15.74 o 
  -1  12  15        3.10        6.64      6.27 o 
   0  12  15        4.73        3.25      5.68 o 
   1  12  15      189.86      193.16     20.92 o 
   2  12  15        4.99       54.28     11.26 o 
   3  12  15       15.77       57.08     12.33 o 
  -2  13  15        1.29       -8.58      5.72 o 
  -1  13  15       17.74       11.87      7.00 o 
   0  13  15      100.27      104.60     23.85 o 
   1  13  15        3.56       25.82     13.35 o 
   2  13  15       14.29       40.05     13.70 o 
  -1  14  15        8.48        5.17      8.28 o 
   0  14  15        0.53        7.19      6.43 o 
   1  14  15        2.59       34.51     14.75 o 
  -5   0  16       49.67       37.31     12.38 o 
  -4   0  16        2.64        9.96      6.43 o 
  -3   0  16       29.60       24.43      8.00 o 
  -2   0  16      106.21      100.82     13.48 o 
  -1   0  16      904.32      779.92     75.88 o 
   0   0  16       14.08       28.62      9.96 o 
   1   0  16       51.12       30.03     17.39 o 
   2   0  16      606.55      603.24     69.55 o 
   3   0  16       12.90       20.29     16.07 o 
   4   0  16       28.17       26.73      7.39 o 
   5   0  16        6.56        4.46     17.78 o 
  -5   1  16       84.21       88.76     11.07 o 
  -4   1  16       25.22       26.23      5.95 o 
  -3   1  16        5.98        0.33      4.03 o 
  -2   1  16       43.91       57.15     16.65 o 
  -1   1  16      468.06      491.56     50.97 o 
   0   1  16      335.56      345.28     20.16 o 
   1   1  16       29.02       19.11     10.34 o 
   2   1  16       19.89       24.26      6.26 o 
   3   1  16        0.45        2.05      8.84 o 
   4   1  16      157.54      149.83     17.41 o 
   5   1  16        0.07       15.08     10.20 o 
  -5   2  16       12.40       12.18      5.70 o 
  -4   2  16        1.85       -0.14      3.61 o 
  -3   2  16       35.72       26.34      5.26 o 
  -2   2  16      123.75      101.87      8.78 o 
  -1   2  16        3.30        4.01      4.10 o 
   0   2  16       32.95       27.98      5.59 o 
   1   2  16      136.06      141.87     13.56 o 
   2   2  16      381.75      397.45     26.80 o 
   3   2  16      319.64      309.80     17.87 o 
   4   2  16        0.08        6.99      9.20 o 
   5   2  16        0.57       13.47      9.58 o 
  -5   3  16        6.98        4.61      4.45 o 
  -4   3  16        0.11       -1.88      3.38 o 
  -3   3  16      139.40      137.76     10.45 o 
  -2   3  16       61.90       68.21      7.68 o 
  -1   3  16       15.95       13.98      4.59 o 
   0   3  16      371.59      365.79     19.75 o 
   1   3  16        3.66        5.97      6.10 o 
   2   3  16       59.35       83.37     11.35 o 
   3   3  16       10.76       10.93      7.18 o 
   4   3  16      114.53      121.27     10.14 o 
   5   3  16       14.43       20.41     15.06 o 
  -5   4  16       48.83       56.89      7.18 o 
  -4   4  16       11.98       12.43      4.42 o 
  -3   4  16      130.80      137.43     10.45 o 
  -2   4  16       56.10       64.15      7.12 o 
  -1   4  16       81.94       74.18      7.61 o 
   0   4  16       65.58       91.10      8.03 o 
   1   4  16       44.01       57.21      7.74 o 
   2   4  16      250.17      261.40     20.67 o 
   3   4  16        1.19        8.60      7.37 o 
   4   4  16       40.90       49.38      6.44 o 
   5   4  16        0.35        8.51      7.11 o 
  -5   5  16      100.53      103.58     10.61 o 
  -4   5  16       50.06       50.04      7.23 o 
  -3   5  16      301.04      305.35     17.33 o 
  -2   5  16        8.40        7.38      4.35 o 
  -1   5  16       12.38       22.27      5.18 o 
   0   5  16       26.51       43.76      6.06 o 
   1   5  16        0.26        3.51      6.56 o 
   2   5  16       95.07      118.01     13.46 o 
   3   5  16       15.61       30.16      8.30 o 
   4   5  16       45.01       79.01     12.24 o 
   5   5  16      138.82      164.39     14.57 o 
  -5   6  16       34.73       38.24      7.92 o 
  -4   6  16        8.98        7.21      4.42 o 
  -3   6  16      235.99      239.89     14.70 o 
  -2   6  16      174.45      186.33     12.49 o 
  -1   6  16       32.56       38.10      6.52 o 
   0   6  16       23.53       20.44      4.89 o 
   1   6  16        5.44        8.64      7.56 o 
   2   6  16        0.50        8.19      6.77 o 
   3   6  16      277.81      333.80     39.18 o 
   4   6  16      202.33      229.26     67.58 o 
  -5   7  16       88.61       88.79     15.02 o 
  -4   7  16      125.00      115.81     11.03 o 
  -3   7  16        6.57        4.25      4.12 o 
  -2   7  16       26.87       32.20      6.31 o 
  -1   7  16      102.37      118.18     13.21 o 
   0   7  16      128.21      149.06     18.61 o 
   1   7  16       43.22       64.55     10.31 o 
   2   7  16        0.24        2.06     12.68 o 
   3   7  16       36.40       48.36     12.40 o 
   4   7  16       37.58       33.89     12.42 o 
  -4   8  16        6.12        4.90      4.21 o 
  -3   8  16        5.10        2.72      4.14 o 
  -2   8  16      132.21      151.09     11.48 o 
  -1   8  16        5.22       -1.67      3.67 o 
   0   8  16       55.49       56.39      6.44 o 
   1   8  16       17.66       23.89      7.14 o 
   2   8  16        0.01       22.76      8.97 o 
   3   8  16        4.80       11.69     10.54 o 
   4   8  16       52.03       60.19     14.11 o 
  -4   9  16        5.70        8.78      5.90 o 
  -3   9  16        6.99        3.26      4.20 o 
  -2   9  16       87.19       83.15      7.12 o 
  -1   9  16        0.34       -5.19      3.46 o 
   0   9  16        6.88        6.04      6.22 o 
   1   9  16      152.43      201.39     22.09 o 
   2   9  16       57.49      115.82     20.42 o 
   3   9  16        0.16       17.59      9.09 o 
   4   9  16        4.41       20.81     12.65 o 
  -4  10  16       54.29       55.33     12.65 o 
  -3  10  16       12.99       15.83      6.09 o 
  -2  10  16       97.25       96.52      7.85 o 
  -1  10  16       16.45       18.86      4.83 o 
   0  10  16        1.25       10.22      5.10 o 
   1  10  16       36.55       71.57     13.79 o 
   2  10  16      143.75      242.96     33.99 o 
   3  10  16       21.55       52.11     43.47 o 
  -3  11  16      135.08      144.80     17.30 o 
  -2  11  16      103.09      114.91      9.66 o 
  -1  11  16      104.40      128.45     17.45 o 
   0  11  16      133.22      127.13     11.23 o 
   1  11  16      162.99      178.19     20.59 o 
   2  11  16        5.41       42.85      9.94 o 
   3  11  16       25.89       63.12     12.25 o 
  -2  12  16        0.37       -2.75     10.15 o 
  -1  12  16       28.69       28.03      8.09 o 
   0  12  16      138.76      170.44     13.54 o 
   1  12  16      183.60      211.44     23.21 o 
   2  12  16       24.42       78.80     19.36 o 
  -1  13  16       18.37       20.30      7.55 o 
   0  13  16       25.34       24.01      7.79 o 
   1  13  16        9.07       46.81     12.19 o 
  -5   1  17       20.83       12.88      5.76 o 
  -4   1  17       55.81       58.36      7.65 o 
  -3   1  17        1.49       -2.60      3.84 o 
  -2   1  17       85.93       89.16      9.33 o 
  -1   1  17      149.72      153.36     14.23 o 
   0   1  17       20.25       32.87      7.50 o 
   1   1  17       29.81       33.93     12.98 o 
   2   1  17      149.96      143.32     21.23 o 
   3   1  17      188.10      170.61     17.21 o 
   4   1  17       64.63       79.18     12.70 o 
   5   1  17        5.82       14.15      7.72 o 
  -5   2  17       39.97       37.80      7.05 o 
  -4   2  17       81.97       84.11      9.96 o 
  -3   2  17       14.44       15.28      4.81 o 
  -2   2  17       15.58       10.35      4.57 o 
  -1   2  17      482.13      493.15     24.73 o 
   0   2  17       48.39       54.42      9.68 o 
   1   2  17        0.26       -3.34      9.43 o 
   2   2  17      106.20       84.09     12.39 o 
   3   2  17      337.15      357.35     33.18 o 
   4   2  17      195.13      215.79     14.69 o 
   5   2  17       43.56       57.70     10.18 o 
  -5   3  17      133.57      147.96     24.57 o 
  -4   3  17      144.99      143.63     11.27 o 
  -3   3  17      178.94      173.10     12.07 o 
  -2   3  17      154.36      166.94     11.79 o 
  -1   3  17       46.47       60.19      7.24 o 
   0   3  17      952.09     1024.83     46.00 o 
   1   3  17      181.46      233.80     25.13 o 
   2   3  17       61.77       85.27     12.26 o 
   3   3  17       95.86      110.41     20.05 o 
   4   3  17      186.73      184.96     18.54 o 
  -5   4  17       83.62       88.52     15.81 o 
  -4   4  17        4.61        3.76      4.41 o 
  -3   4  17        8.00        4.50      4.75 o 
  -2   4  17      186.16      203.03     15.71 o 
  -1   4  17       69.40       89.09     12.52 o 
   0   4  17        9.68       12.61      4.87 o 
   1   4  17      180.17      224.87     18.23 o 
   2   4  17       10.15       17.68      9.63 o 
   3   4  17       56.94       87.49     13.12 o 
   4   4  17       24.34       43.61     10.34 o 
  -5   5  17       15.98       30.56     10.54 o 
  -4   5  17      224.48      228.08     14.94 o 
  -3   5  17       15.47       13.28      6.39 o 
  -2   5  17        0.87        0.85      4.11 o 
  -1   5  17      150.69      137.17     10.51 o 
   0   5  17      476.12      481.69     26.86 o 
   1   5  17       36.04       38.72     11.74 o 
   2   5  17       71.79       76.35     12.90 o 
   3   5  17       27.35       42.01     10.78 o 
   4   5  17        6.81       24.72      8.50 o 
  -4   6  17       17.14       16.27      5.15 o 
  -3   6  17        7.56        1.13      4.21 o 
  -2   6  17       63.83       53.26      6.91 o 
  -1   6  17       10.27        0.77      6.35 o 
   0   6  17       11.06       11.37      4.86 o 
   1   6  17      106.13      110.79     15.49 o 
   2   6  17       26.18       44.21      9.76 o 
   3   6  17       25.83       27.38      9.08 o 
   4   6  17        0.73       31.45     12.00 o 
  -4   7  17       10.92       10.37      5.36 o 
  -3   7  17       81.34       89.44      9.32 o 
  -2   7  17      134.06      131.92     10.62 o 
  -1   7  17      258.68      268.59     21.41 o 
   0   7  17      235.90      247.00     14.82 o 
   1   7  17      254.52      280.06     24.96 o 
   2   7  17        9.33       20.69     14.62 o 
   3   7  17       12.77       36.17     21.74 o 
   4   7  17        7.21       15.02     13.96 o 
  -4   8  17       89.39      104.59     23.04 o 
  -3   8  17       33.00       43.54      6.53 o 
  -2   8  17      150.69      173.41     20.12 o 
  -1   8  17       18.95       16.46      7.80 o 
   0   8  17        3.89        4.08      4.07 o 
   1   8  17      263.79      326.06     30.84 o 
   2   8  17      341.31      350.24     37.94 o 
   3   8  17       40.35       87.24     16.07 o 
  -3   9  17        0.04       -0.46      4.17 o 
  -2   9  17      135.71      152.46     21.87 o 
  -1   9  17      220.53      243.93     21.17 o 
   0   9  17       61.13       64.29      8.30 o 
   1   9  17       94.32      162.72     31.22 o 
   2   9  17       34.17       68.40     13.44 o 
   3   9  17       11.60       37.45     11.26 o 
  -3  10  17        1.78       -0.21      6.88 o 
  -2  10  17       14.92       14.53      5.29 o 
  -1  10  17       21.98       21.46      5.79 o 
   0  10  17        2.90       11.57      5.74 o 
   1  10  17       14.08       60.11     12.76 o 
   2  10  17       24.99       78.53     13.98 o 
  -2  11  17       15.83       24.81      6.70 o 
  -1  11  17        5.89        3.26      5.91 o 
   0  11  17       40.36       33.86      7.52 o 
   1  11  17        6.48       33.09     10.48 o 
   2  11  17        0.66       61.80     18.05 o 
  -1  12  17       13.22        7.29      7.25 o 
   0  12  17       94.97      109.73     11.26 o 
   1  12  17        0.45       45.37     11.90 o 
  -4   0  18       37.72       20.45      8.44 o 
  -3   0  18      273.24      262.09     47.69 o 
  -2   0  18      162.99      129.41     16.25 o 
  -1   0  18      849.97      760.10    103.15 o 
   0   0  18      400.86      387.48     32.32 o 
   1   0  18      587.10      573.82     64.02 o 
   2   0  18      330.70      351.72     48.74 o 
   3   0  18      204.50      245.02     40.31 o 
   4   0  18      120.45       96.69     27.66 o 
  -4   1  18        2.76       -0.47      4.38 o 
  -3   1  18        0.10       -4.41      4.09 o 
  -2   1  18       61.92       48.03      7.79 o 
  -1   1  18      114.74      127.24     11.57 o 
   0   1  18       36.86       15.31      6.74 o 
   1   1  18      143.12      148.10     20.45 o 
   2   1  18       58.25       70.28     17.13 o 
   3   1  18      220.91      224.28     27.47 o 
   4   1  18       10.67       46.69     11.10 o 
  -4   2  18       27.32       21.32      6.33 o 
  -3   2  18       41.68       38.57      7.76 o 
  -2   2  18       59.69       56.61      9.09 o 
  -1   2  18       51.56       67.50     10.63 o 
   0   2  18       17.17       14.65      6.77 o 
   1   2  18      108.61      125.75     18.99 o 
   2   2  18       64.84       75.17     20.81 o 
   3   2  18       55.17       76.87     17.99 o 
   4   2  18       34.54       58.67     11.66 o 
  -4   3  18       74.21       63.72      7.90 o 
  -3   3  18      109.23      131.60     10.65 o 
  -2   3  18       39.97       33.09      6.04 o 
  -1   3  18        1.29       -6.00      4.00 o 
   0   3  18        1.48       34.02     13.86 o 
   1   3  18       37.13       38.38     14.75 o 
   2   3  18       63.74       98.79     18.23 o 
   3   3  18       47.27       54.64     11.39 o 
   4   3  18        0.07       24.66     12.58 o 
  -4   4  18       54.05       46.40      7.09 o 
  -3   4  18      103.40      100.34     12.22 o 
  -2   4  18      324.03      307.53     22.38 o 
  -1   4  18      322.40      302.84     17.60 o 
   0   4  18      351.79      347.59     19.53 o 
   1   4  18       14.13       16.67     26.74 o 
   2   4  18      111.44      165.97     16.57 o 
   3   4  18       61.40       61.85     11.74 o 
   4   4  18       56.39       83.61     13.17 o 
  -4   5  18       19.02        8.20      4.79 o 
  -3   5  18        6.89        4.70      4.44 o 
  -2   5  18       89.57       75.62      8.33 o 
  -1   5  18       51.78       60.20      7.54 o 
   0   5  18        5.82        7.30      4.52 o 
   1   5  18        1.39        3.08      9.53 o 
   2   5  18       23.98       46.68      9.76 o 
   3   5  18       18.72       25.14      9.04 o 
   4   5  18        6.68       28.45     15.28 o 
  -4   6  18      222.63      221.96     15.02 o 
  -3   6  18      197.04      198.70     13.94 o 
  -2   6  18       42.17       36.03      8.23 o 
  -1   6  18      287.83      299.98     17.55 o 
   0   6  18       75.88       88.55      8.76 o 
   1   6  18        2.77        5.52     13.96 o 
   2   6  18       98.76      144.89     33.28 o 
   3   6  18      134.20      173.21     36.48 o 
  -4   7  18        6.45       -5.01      7.64 o 
  -3   7  18        2.04        3.20      4.61 o 
  -2   7  18       28.85       38.18      6.56 o 
  -1   7  18       30.20       34.88      6.60 o 
   0   7  18       11.26       11.42      8.55 o 
   1   7  18        0.18       14.16     13.49 o 
   2   7  18        2.26       11.59     15.41 o 
   3   7  18       22.09       63.64     13.51 o 
  -3   8  18       67.92       74.95     10.69 o 
  -2   8  18        0.33        1.05      4.72 o 
  -1   8  18       26.14       30.49      6.38 o 
   0   8  18       50.94       39.20     11.00 o 
   1   8  18       86.64      126.02     33.37 o 
   2   8  18       10.11       56.57     14.49 o 
   3   8  18        6.53       35.30     13.70 o 
  -3   9  18       83.42       73.98      8.44 o 
  -2   9  18        3.97       -1.04      4.51 o 
  -1   9  18       48.46       43.13      8.10 o 
   0   9  18        4.98        7.84      6.66 o 
   1   9  18       30.77       93.04     18.44 o 
   2   9  18        0.06       53.74     11.33 o 
  -2  10  18      147.20      145.15     11.63 o 
  -1  10  18       76.81       78.47      8.79 o 
   0  10  18      111.47      128.51     19.95 o 
   1  10  18       42.49       92.94     19.63 o 
   2  10  18      167.83      201.62     23.04 o 
  -1  11  18        0.06       -6.73      6.02 o 
   0  11  18        0.05       13.12      8.58 o 
   1  11  18        4.22       34.45     11.26 o 
  -4   1  19        7.64        9.37      5.74 o 
  -3   1  19        2.13        1.02      4.56 o 
  -2   1  19       24.79       23.38      6.61 o 
  -1   1  19        5.12        6.69      7.65 o 
   0   1  19       34.81       44.92     12.67 o 
   1   1  19        0.57       -0.16     11.70 o 
   2   1  19        0.58       20.11     13.68 o 
   3   1  19        0.19       22.92     12.82 o 
   4   1  19       19.03       51.64     20.29 o 
  -4   2  19       22.69       35.51      7.22 o 
  -3   2  19       76.20       83.18      9.59 o 
  -2   2  19      309.74      306.00     19.81 o 
  -1   2  19      101.68      112.47     21.45 o 
   0   2  19      452.64      575.16     43.77 o 
   1   2  19       89.50       83.99     20.42 o 
   2   2  19       24.41       32.32     16.86 o 
   3   2  19      234.95      236.97     28.54 o 
   4   2  19       23.51       74.30     22.39 o 
  -4   3  19       11.30       13.50      6.13 o 
  -3   3  19        9.62        7.47      4.85 o 
  -2   3  19       28.65       17.30      5.67 o 
  -1   3  19       32.53       42.36      6.91 o 
   0   3  19       18.64       26.39     11.83 o 
   1   3  19       30.39       36.55     13.30 o 
   2   3  19        1.67        8.12     11.18 o 
   3   3  19        0.01       27.05     13.17 o 
  -4   4  19        2.04       -7.92      5.28 o 
  -3   4  19       53.24       49.45      7.31 o 
  -2   4  19      139.85      141.52     11.45 o 
  -1   4  19      258.04      275.56     32.17 o 
   0   4  19       92.96      116.21     16.42 o 
   1   4  19       58.68       69.87     15.37 o 
   2   4  19        8.39       13.08     12.52 o 
   3   4  19       49.24       83.93     21.08 o 
  -4   5  19       16.28       14.23     10.54 o 
  -3   5  19       16.70       16.05      5.52 o 
  -2   5  19       26.76       28.57      6.26 o 
  -1   5  19       28.32       21.87      5.71 o 
   0   5  19        6.75        6.92      9.45 o 
   1   5  19       18.01       15.56     11.60 o 
   2   5  19       23.77       34.46     13.48 o 
   3   5  19        7.66       29.02     17.65 o 
  -3   6  19        7.91       -0.49      4.43 o 
  -2   6  19       19.85       13.04      5.97 o 
  -1   6  19       18.37       30.20      6.33 o 
   0   6  19       67.89       75.13     13.48 o 
   1   6  19       29.43       24.83     11.52 o 
   2   6  19       90.70      158.55     26.35 o 
   3   6  19        3.93       30.03     12.91 o 
  -3   7  19        5.26       -6.47      4.37 o 
  -2   7  19       64.00       64.89      8.20 o 
  -1   7  19       37.58       41.84      7.68 o 
   0   7  19       20.76       10.88      9.35 o 
   1   7  19        0.58        6.86      9.35 o 
   2   7  19       31.39       78.78     25.82 o 
   3   7  19       13.71       49.53     16.07 o 
  -3   8  19        0.69       -0.56      4.60 o 
  -2   8  19       83.29      114.46     10.49 o 
  -1   8  19      148.44      131.57     11.79 o 
   0   8  19      174.63      215.35     31.62 o 
   1   8  19      108.60      116.54     16.42 o 
   2   8  19       93.00      155.49     20.25 o 
  -2   9  19        0.29       -3.94      4.53 o 
  -1   9  19        3.07        3.19      5.15 o 
   0   9  19       94.52      152.54     32.14 o 
   1   9  19       11.57        0.26     17.65 o 
  -1  10  19       35.09       23.11      8.28 o 
   0  10  19       47.29       57.96     24.24 o 
   1  10  19        5.54       50.58     23.45 o 
  -3   0  20        1.93        4.89      7.96 o 
  -2   0  20      351.37      366.04     57.43 o 
  -1   0  20      228.52      292.04     27.37 o 
   0   0  20      537.99      713.19     74.30 o 
   1   0  20      177.22      205.50     36.62 o 
   2   0  20      289.72      289.02     45.05 o 
   3   0  20        6.93       51.11     23.18 o 
  -3   1  20        9.55       10.08      6.08 o 
  -2   1  20       22.88       18.98      6.92 o 
  -1   1  20      140.41      156.18     15.93 o 
   0   1  20       66.77       81.68     16.02 o 
   1   1  20       17.12       37.77     15.41 o 
   2   1  20      209.72      203.46     26.71 o 
   3   1  20       23.76       11.72     12.66 o 
  -3   2  20       20.97       11.45      6.33 o 
  -2   2  20       25.06       20.08      7.01 o 
  -1   2  20       35.76       37.18      8.27 o 
   0   2  20      124.36      173.02     20.96 o 
   1   2  20       25.73       18.04     17.92 o 
   2   2  20      190.11      194.52     31.09 o 
   3   2  20       13.33       36.57     14.23 o 
  -3   3  20        3.42        7.41      9.20 o 
  -2   3  20        4.49        0.63      6.07 o 
  -1   3  20      117.00      104.96     15.55 o 
   0   3  20        5.28        1.33     12.78 o 
   1   3  20       58.64       73.50     16.52 o 
   2   3  20        4.37       11.59     13.50 o 
   3   3  20        0.07       -0.53     17.65 o 
  -3   4  20      127.22      114.98     10.66 o 
  -2   4  20      151.52      181.07     13.49 o 
  -1   4  20       98.55      103.54     10.17 o 
   0   4  20       78.06      104.46     16.66 o 
   1   4  20       10.93       20.97     12.56 o 
   2   4  20       12.26       33.48     14.34 o 
   3   4  20       27.02       32.41     21.08 o 
  -3   5  20      148.12      161.39     12.77 o 
  -2   5  20      166.10      168.35     12.96 o 
  -1   5  20       42.93       54.48      8.18 o 
   0   5  20       93.79       95.22     15.55 o 
   1   5  20       14.52       25.99     12.78 o 
   2   5  20        5.51       18.77     14.49 o 
  -3   6  20       31.18       24.30      8.11 o 
  -2   6  20        4.13        4.22      5.18 o 
  -1   6  20       19.34       12.32      5.41 o 
   0   6  20      117.55      161.81     48.35 o 
   1   6  20       74.40      109.48     17.82 o 
   2   6  20       45.87       36.09     18.44 o 
  -2   7  20      179.34      183.46     16.09 o 
  -1   7  20       22.92       30.89      6.55 o 
   0   7  20        2.84       -1.91      8.53 o 
   1   7  20        6.63       -2.43     10.28 o 
  -1   8  20       23.67       23.13      6.43 o 
   0   8  20        5.17        6.93      8.81 o 
   1   8  20       26.39       92.21     30.56 o 
  -3   1  21        5.16       13.09     12.09 o 
  -2   1  21        7.45       -3.43      5.86 o 
  -1   1  21       56.99       85.70     11.02 o 
   0   1  21       17.28       14.66     11.93 o 
   1   1  21       72.67       67.54     17.41 o 
   2   1  21       18.68       25.25     15.41 o 
  -3   2  21        0.86        0.48     11.24 o 
  -2   2  21       84.93       78.33     11.67 o 
  -1   2  21      104.36       94.74     13.77 o 
   0   2  21       64.62       64.55     14.85 o 
   1   2  21       16.15       13.28     21.47 o 
   2   2  21       74.04       85.32     19.75 o 
  -3   3  21       18.75       35.19     14.55 o 
  -2   3  21        0.96       -3.04      5.94 o 
  -1   3  21      139.59      145.63     16.37 o 
   0   3  21       14.38        4.80     15.54 o 
   1   3  21      207.50      256.90     28.41 o 
   2   3  21      183.81      221.04     36.36 o 
  -2   4  21       95.20       94.94     10.10 o 
  -1   4  21        0.23        4.85      7.53 o 
   0   4  21       18.04        9.13     11.01 o 
   1   4  21       18.48       11.65     12.45 o 
   2   4  21       25.42       43.73     21.34 o 
  -2   5  21        9.02       -0.30      5.40 o 
  -1   5  21        1.46      -10.19      6.80 o 
   0   5  21        3.98       -3.98      9.34 o 
   1   5  21        5.29        2.62     11.53 o 
  -1   6  21       80.33       92.05     12.52 o 
   0   6  21       40.43       45.78     16.47 o 
   1   6  21       48.45       76.67     19.50 o 
   0   7  21       26.43       23.45     12.91 o 
  -2   0  22        3.44        5.80     15.54 o 
  -1   0  22      294.94      341.45     42.42 o 
   0   0  22        0.86       -2.37     15.54 o 
  -2   1  22       24.20       17.92     13.12 o 
  -1   1  22       44.89       31.35     16.86 o 
   0   1  22       10.60       13.51     11.70 o 
   1   1  22       49.15       65.60     24.24 o 
  -2   2  22        0.18       11.78     12.04 o 
  -1   2  22      101.19      109.34     22.66 o 
   0   2  22        9.07       11.33     16.07 o 
   1   2  22        2.42      -14.49     13.96 o 
  -1   3  22       42.03       37.41     15.28 o 
   0   3  22       45.49       41.36     16.86 o 
   1   3  22       16.86        6.06     16.60 o 
   0   4  22        0.06      -15.02     10.01 o 
                                                 
